# Supplementary material for: Seafood and Neurocognitive Development in Children: A Systematic Review
Source: Adv Nutr. 2025 Feb 14;16(4):100391. doi: 10.1016/j.advnut.2025.100391 (PMC11930684; doi:10.1016/j.advnut.2025.100391)
Supplement: multimedia component 2 [file mmc2.xlsx]

## Sheet: ALL_DATA cleaned
O’Connor LE et al. Supplementary Data Appendix for Seafood and neurocognitive development in children: A systematic review
STUDY CHARACTERISTICS						POPULATION CHARACTERISTICS				EXPOSURE/INTERVENTION					OUTCOME									OTHER
Article (Last name, Year)	Study design	Study name	Country	Sample size (baseline n, other)	Funding source	Child age (at exposure assessment)	Child sex (% female)	Race/ethnicity	SES	Exposure definition or Intervention groups (including comparator groups)	Exposure Assessment Method (tool, validation) or Compliance for intervention studies	Seafood intake amount	Seafood Nutrient Levels: omega-3 PUFAs, iodine, selenium, iron, fish protein, vitamin D	Mercury levels	Child age at outcome	Outcome category	Sub-outcome	Outcome assessment tool	Assessment tool interpretation	Results	Key Confounders Accounted for	Key Confounders NOT Accounted for	Other covariates accounted for	Limitations	Summary of Results
Aberg, 2009	Prospective cohort study	N/A	Sweden	Baseline n=4792	Swedish Society of Medicine, Department of Public Health at the Vastra Gotaland Region, Swedish Science Council	15y	0	NR	Parent education: University: 44.3% Residential college for adult education: 4.3% 3y of high school: 18.9% 1-2y of high school: 21.8% Elementary school: 9.6%	Fish consumption (meals containing fish): >1, 1, <1 time/wk	Questionnaire completed by participant with their parents; validation NR	Fish consumption: >1x/wk: 20.2% 1x/wk: 56.6% <1x/wk: 22.7%	NR	NR	18y	cognition	intelligence	Intelligence test from the Swedish military service conscription examination	Global intelligence scale (combined from 4 logic tests, 3 verbal tests, 2 visuospatial perception, 1 test of technical/mechanical skills with math/physics problems); adminstrered by psychologists with special training; standardized to scale 1-9, higher score = better performance	Fish consumption at 15y and global intelligence at 18y (n=3972), β (95% CI): <1x/wk: REF 1x/wk: 0.36 (0.21, 0.51) >1x/wk: 0.58 (0.39, 0.77)	Child age, Child sex, SES, Parental education	Race/ethnicity, Non-fish dietary exposure to n-3 PUFAs, Smoking	Child BMI, Urbanicity, Foreign descent, Type of housing, Having a dishwasher (marker of SES), Frequency of physical activity	Several confounders not accounted for, Exposure assessment non-valdated questionnaire completed by 15yo, possible reporting bias	Male adolescents who reported consuming fish once a week or more (compared to less than once a week) at age 15y had significantly higher scores on their military conscription intelligence test at age 18y.
Aberg, 2009	Prospective cohort study	N/A	Sweden	Baseline n=4793	Swedish Society of Medicine, Department of Public Health at the Vastra Gotaland Region, Swedish Science Council	15y	0	NR	Parent education: University: 44.3% Residential college for adult education: 4.3% 3y of high school: 18.9% 1-2y of high school: 21.8% Elementary school: 9.6%	Fish consumption (meals containing fish): >1, 1, <1 time/wk	Questionnaire completed by participant with their parents; validation NR	Fish consumption: >1x/wk: 20.2% 1x/wk: 56.6% <1x/wk: 22.7%	NR	NR	18y	cognition	intelligence	Intelligence test from the Swedish military service conscription examination	Verbal intelligence subscale; adminstrered by psychologists with special training; standardized to scale 1-9, higher score = better performance	Fish consumption at 15y and verbal intelligence at 18y (n=3971), β (95% CI): <1x/wk: REF 1x/wk: 0.20 (0.05, 0.34) >1x/wk: 0.46 (0.29, 0.64)	Child age, Child sex, SES, Parental education	Race/ethnicity, Non-fish dietary exposure to n-3 PUFAs, Smoking	Child BMI, Urbanicity, Foreign descent, Type of housing, Having a dishwasher (marker of SES), Frequency of physical activity	Several confounders not accounted for, Exposure assessment non-valdated questionnaire completed by 15yo, possible reporting bias	Male adolescents who reported consuming fish once a week or more (compared to less than once a week) at age 15y had significantly higher scores on their military conscription intelligence test at age 18y.
Aberg, 2009	Prospective cohort study	N/A	Sweden	Baseline n=4794	Swedish Society of Medicine, Department of Public Health at the Vastra Gotaland Region, Swedish Science Council	15y	0	NR	Parent education: University: 44.3% Residential college for adult education: 4.3% 3y of high school: 18.9% 1-2y of high school: 21.8% Elementary school: 9.6%	Fish consumption (meals containing fish): >1, 1, <1 time/wk	Questionnaire completed by participant with their parents; validation NR	Fish consumption: >1x/wk: 20.2% 1x/wk: 56.6% <1x/wk: 22.7%	NR	NR	18y	cognition	intelligence	Intelligence test from the Swedish military service conscription examination	Visuospatial intelligence subscale; adminstrered by psychologists with special training; standardized to scale 1-9, higher score = better performance	Fish consumption at 15y and visuospatial intelligence at 18y (n=3971), β (95% CI): <1x/wk: REF 1x/wk: 0.33 (0.18, 0.48) >1x/wk: 0.51 (0.32, 0.69)	Child age, Child sex, SES, Parental education	Race/ethnicity, Non-fish dietary exposure to n-3 PUFAs, Smoking	Child BMI, Urbanicity, Foreign descent, Type of housing, Having a dishwasher (marker of SES), Frequency of physical activity	Several confounders not accounted for, Exposure assessment non-valdated questionnaire completed by 15yo, possible reporting bias	Male adolescents who reported consuming fish once a week or more (compared to less than once a week) at age 15y had significantly higher scores on their military conscription intelligence test at age 18y.
Ajmal, 2022	Prospective cohort study	Community Empowerment and Care for Wellbeing and Health Longevity	Japan	Baseline n=185 Analytic n=124	Grants-in-Aid for Scientific Research	1-3y: 50.8% 4-6y: 49.2%	0.46	NR	Family type: Nulear family: 33.1% Extended family: 66.9%	Intake of fish and seawood (times/wk)	Questionnaire; frequency, not amount; validation: NR	NR	NR	NR	age at outcome assessment: NR ("over a span of 6y")	behavior	social emotional	Strength and Difficulties Questionnaire (SDQ)	Total difficulties score (conduct problems, emotional symptoms, hyperactivity/inattention, and peer relationship problems); parent reported, higher score = higher risk of total difficulties; Prosocial behavior, parent reported; higher score = lower risk of developing prosocial behavior problems	Association between 'Small fish and seaweed' consumption and Behavior problems: NS, data NR	Not available	Child sex, Child age, Race/ethnicity, SES,Infant feeding mode, Non-fish dietary exposure to n-3 PUFAs, Smoking, Parental education	Not available	Did not account for confounders; Time of outcome assessment NR; Small sample size; Exposure assessment not validated; Outcome assessment parental report,Not clear if data is cross-sectional or longitudinal	Small fish and seaweek intake was not significantly associated the behavior problems some time later.
Beck, 2023	Prospective cohort study	Odense Child Cohort	Denmark	Baseline n = 2448 Analytic n = 999	Novo Nordic Foundation, Danish Council for Independent Research, medical sciences, HBM4EU, EU Horizon 2020, Odense University Hospital PhD, Fund, Royal Danish Library	18 mo	0.46	NR	BMI, proportion, % <25 (under/normal): 634 (63) 25-30(overweight): 261 (26) >30 (obese): 104 (11)	Fish intake (frequency)	Single question in postnatal questionnaire; frequency of fish intake, no measuremeant of amount of fish/seafood intake; Validation: NR	Fish intake at 18 mo, n (%) Never/hardly ever: 234 (23) Weekly: 463 (46) Daily: 302 (30)	NR	NR	21 months (IQR (21;24); range (20-26)	language/communication	language/communication	MacArthur Bates communicative Development Inventories	Vocabulary percentile scores, parental report, higher scores = better performance	Child fish intake at 18 mo, % MB-CDI ≤15th percentile Never/hardly everr: 34 Weekly: 41 Daily: 25 MB-CDI >15th percentile Never/hardly everr: 22 Weekly: 46 Daily: 32	None	Child sex,Child age,Maternal age,Alcohol intake,Smoking,Gestational age,Parental education,Parity, Race/ethnicity,SES,Non-fish dietary exposure to n-3 PUFAs,Maternal anthropometrics,Child birth weight	None	No confounders were accounted for, Selection bias due to loss to follow up, Selection bias due to missingness, Exposure assessment- not validated, outcome assessment-reported by parents	The children who scored more than >15th percentile for vocabulary scores had significantly higher fish intake at 18 monoths
Beck, 2023	Prospective cohort study	Odense Child Cohort	Denmark	Baseline n = 2448 Analytic n = 999	Novo Nordic Foundation, Danish Council for Independent Research, medical sciences, HBM4EU, EU Horizon 2020, Odense University Hospital PhD, Fund, Royal Danish Library	18 mo	0.46	NR	BMI, proportion, % <25 (under/normal): 634 (63) 25-30(overweight): 261 (26) >30 (obese): 104 (11)	Fish intake (frequency)	Single question in postnatal questionnaire; frequency of fish intake, no measuremeant of amount of fish/seafood intake; Validation: NR	Fish intake at 18 mo, n (%) Never/hardly ever: 234 (23) Weekly: 463 (46) Daily: 302 (30)	NR	NR	30 months (IQR (27;32); range (26-36)	language/communication	language/communication	MacArthur Bates communicative Development Inventories	Complexity percentile scores, parental report, higher scores = better performance	Child fish intake at 18 mo, % MB-CDI ≤15th percentile Never/hardly everr: 31 Weekly: 39 Daily: 30 MB-CDI >15th percentile Never/hardly everr: 20 Weekly: 48 Daily: 31	None	Child sex,Child age,Maternal age,Alcohol intake,Smoking,Gestational age,Parental education,Parity, Race/ethnicity,SES,Non-fish dietary exposure to n-3 PUFAs,Maternal anthropometrics,Child birth weight	None	No confounders were accounted for, Selection bias due to loss to follow up, Selection bias due to missingness, Exposure assessment- not validated, outcome assessment-reported by parents	The children who scored more than >15th percentile for complexity language scores had significantly higher fish intake at 18 monoths
Demmelmair, 2019	RCT-parallel arm	N/A	Germany	baseline n = 205 (Power: 80/group)	European Research Council (funding), Dept of Epidemiology of the German Institute of Human Nutrition (web platform for application of EFPQ)	4-6y	0.503	NR	Socioeconomic score (social class index of the KiGGS study), median (IQR): Mother: 16.0 (5.0) Father: 17.0 (5.0)	Salmon group: 3 meals/wk for 16 wk; family choice of prepared meals containing 50g Atlantic salmon Meat group: 3 meals/wk for 16 wk; family choice of prepared meals containing 50g beef, turkey, or ham meat	Compliance: Daily food diary during intervention; parent report of whether child ate a study meal, which one, how much was consumed, other seafood meals eaten; Nutrient intake: FFQ before and during intervention; validation NR	Habitual fish intake ≤ 1 meal/wk (inclusion criterion) Total fish intake Group: Pre-intervention; Post-intervention; median (IQR) Salmon group: 16.2 (15.2) g/d; 45.3 (29.7) g/d Meat group: 15.6 (14.1) g/d; 9.7 (11.7) g/d	Pre-; Post-intervention, median (IQR): EPA: Salmon: 0.07 (0.09) g/d; 0.31 (0.20) g/d Meat: 0.07 (0.09) g/d; 0.05 (0.04) g/d DHA: Salmon: 0.16 (0.11) g/d; 0.41 (0.24) g/d Meat: 0.16 (0.10) g/d; 0.12 (0.07) g/d PUFA: Salmon: 13.8 (4.6) g/d; 13.7 (5.2) g/d Meat: 13.1 (4.4) g/d; 12.8 (3.8) g/d Vitamin D: Salmon: 0.003 (0.002) mg/d; 0.008 (0.005) mg/d Meat: 0.003 (0.002) mg/d; 0.002 (0.002) mg/d Iodin…	Salmon group: median ~3μg/wk or 0.2μg/kg body wt/wk during the intervention (~4% of EFSA tolerable intake)	5.0 (0.8) y	cognition	intelligence	German version of the Wechsler Preschool and Primary Scale of Intelligence, 3rd edition (WPPSI-III)	Coding test; validation NR; trained administrators; interpretation NR	Coding test, WPPSI-III: Pre- to post-intervention change at age 4-6y, ITT analysis, mean (95% CI): Salmon group (n=96): 5.2 (3.3, 7.0) Meat group (n=93): 5.4 (3.6, 7.3) Group difference: p=0.833	N/A (RCT); No differences between study groups	N/A (RCT)	N/A (RCT)	Compares two treatment groups, no true control (i.e., habitual intake); Short intervention period (4wk)	Consuming 3 study meals per week for 16 weeks with 50g salmon vs 50g meat per meal had no effect on the pre- to post-intervention change in cognitive performance (WPPSI-III) or manual dexterity (9-hole peg test) in 4 to 6 year old children.
Demmelmair, 2019	RCT-parallel arm	N/A	Germany	baseline n = 205 (Power: 80/group)	European Research Council (funding), Dept of Epidemiology of the German Institute of Human Nutrition (web platform for application of EFPQ)	4-6y	0.503	NR	Socioeconomic score (social class index of the KiGGS study), median (IQR): Mother: 16.0 (5.0) Father: 17.0 (5.0)	Salmon group: 3 meals/wk for 16 wk; family choice of prepared meals containing 50g Atlantic salmon Meat group: 3 meals/wk for 16 wk; family choice of prepared meals containing 50g beef, turkey, or ham meat	Compliance: Daily food diary during intervention; parent report of whether child ate a study meal, which one, how much was consumed, other seafood meals eaten; Nutrient intake: FFQ before and during intervention; validation NR	Habitual fish intake ≤ 1 meal/wk (inclusion criterion) Total fish intake Group: Pre-intervention; Post-intervention; median (IQR) Salmon group: 16.2 (15.2) g/d; 45.3 (29.7) g/d Meat group: 15.6 (14.1) g/d; 9.7 (11.7) g/d	Pre-; Post-intervention, median (IQR): EPA: Salmon: 0.07 (0.09) g/d; 0.31 (0.20) g/d Meat: 0.07 (0.09) g/d; 0.05 (0.04) g/d DHA: Salmon: 0.16 (0.11) g/d; 0.41 (0.24) g/d Meat: 0.16 (0.10) g/d; 0.12 (0.07) g/d PUFA: Salmon: 13.8 (4.6) g/d; 13.7 (5.2) g/d Meat: 13.1 (4.4) g/d; 12.8 (3.8) g/d Vitamin D: Salmon: 0.003 (0.002) mg/d; 0.008 (0.005) mg/d Meat: 0.003 (0.002) mg/d; 0.002 (0.002) mg/d Iodin…	Salmon group: median ~3μg/wk or 0.2μg/kg body wt/wk during the intervention (~4% of EFSA tolerable intake)	5.0 (0.8) y	cognition	processing speed	German version of the Wechsler Preschool and Primary Scale of Intelligence, 3rd edition (WPPSI-III)	Processing speed subtest (from 2 tests: coding, symbol search); validation NR; trained administrators; interpretation NR	Processing speed subtest, WPPSI-III: Pre- to post-intervention change at age 4-6y, ITT analysis, mean (95% CI): Salmon group (n=96): 10.1 (7.9, 12.3) Meat group (n=93): 9.4 (7.1, 11.6) Group difference: p=0.640	N/A (RCT); No differences between study groups	N/A (RCT)	N/A (RCT)	Compares two treatment groups, no true control (i.e., habitual intake); Short intervention period (4wk)	Consuming 3 study meals per week for 16 weeks with 50g salmon vs 50g meat per meal had no effect on the pre- to post-intervention change in cognitive performance (WPPSI-III) or manual dexterity (9-hole peg test) in 4 to 6 year old children.
Demmelmair, 2019	RCT-parallel arm	N/A	Germany	baseline n = 205 (Power: 80/group)	European Research Council (funding), Dept of Epidemiology of the German Institute of Human Nutrition (web platform for application of EFPQ)	4-6y	0.503	NR	Socioeconomic score (social class index of the KiGGS study), median (IQR): Mother: 16.0 (5.0) Father: 17.0 (5.0)	Salmon group: 3 meals/wk for 16 wk; family choice of prepared meals containing 50g Atlantic salmon Meat group: 3 meals/wk for 16 wk; family choice of prepared meals containing 50g beef, turkey, or ham meat	Compliance: Daily food diary during intervention; parent report of whether child ate a study meal, which one, how much was consumed, other seafood meals eaten; Nutrient intake: FFQ before and during intervention; validation NR	Habitual fish intake ≤ 1 meal/wk (inclusion criterion) Total fish intake Group: Pre-intervention; Post-intervention; median (IQR) Salmon group: 16.2 (15.2) g/d; 45.3 (29.7) g/d Meat group: 15.6 (14.1) g/d; 9.7 (11.7) g/d	Pre-; Post-intervention, median (IQR): EPA: Salmon: 0.07 (0.09) g/d; 0.31 (0.20) g/d Meat: 0.07 (0.09) g/d; 0.05 (0.04) g/d DHA: Salmon: 0.16 (0.11) g/d; 0.41 (0.24) g/d Meat: 0.16 (0.10) g/d; 0.12 (0.07) g/d PUFA: Salmon: 13.8 (4.6) g/d; 13.7 (5.2) g/d Meat: 13.1 (4.4) g/d; 12.8 (3.8) g/d Vitamin D: Salmon: 0.003 (0.002) mg/d; 0.008 (0.005) mg/d Meat: 0.003 (0.002) mg/d; 0.002 (0.002) mg/d Iodin…	Salmon group: median ~3μg/wk or 0.2μg/kg body wt/wk during the intervention (~4% of EFSA tolerable intake)	5.0 (0.8) y	cognition	intelligence	German version of the Wechsler Preschool and Primary Scale of Intelligence, 3rd edition (WPPSI-III)	Verbal IQ subscale (from 3 tests: information, vocabulary, word reasoning); validation NR; trained administrators; interpretation NR	Verbal IQ subscale, WPPSI-III: Pre- to post-intervention change at age 4-6y, ITT analysis, mean (95% CI): Salmon group (n=96): -0.4 (-1.8, 1.0) Meat group (n=93): -0.3 (-1.6, 1.1) Group difference: p=0.923	N/A (RCT); No differences between study groups	N/A (RCT)	N/A (RCT)	Compares two treatment groups, no true control (i.e., habitual intake); Short intervention period (4wk)	Consuming 3 study meals per week for 16 weeks with 50g salmon vs 50g meat per meal had no effect on the pre- to post-intervention change in cognitive performance (WPPSI-III) or manual dexterity (9-hole peg test) in 4 to 6 year old children.
Demmelmair, 2019	RCT-parallel arm	N/A	Germany	baseline n = 205 (Power: 80/group)	European Research Council (funding), Dept of Epidemiology of the German Institute of Human Nutrition (web platform for application of EFPQ)	4-6y	0.503	NR	Socioeconomic score (social class index of the KiGGS study), median (IQR): Mother: 16.0 (5.0) Father: 17.0 (5.0)	Salmon group: 3 meals/wk for 16 wk; family choice of prepared meals containing 50g Atlantic salmon Meat group: 3 meals/wk for 16 wk; family choice of prepared meals containing 50g beef, turkey, or ham meat	Compliance: Daily food diary during intervention; parent report of whether child ate a study meal, which one, how much was consumed, other seafood meals eaten; Nutrient intake: FFQ before and during intervention; validation NR	Habitual fish intake ≤ 1 meal/wk (inclusion criterion) Total fish intake Group: Pre-intervention; Post-intervention; median (IQR) Salmon group: 16.2 (15.2) g/d; 45.3 (29.7) g/d Meat group: 15.6 (14.1) g/d; 9.7 (11.7) g/d	Pre-; Post-intervention, median (IQR): EPA: Salmon: 0.07 (0.09) g/d; 0.31 (0.20) g/d Meat: 0.07 (0.09) g/d; 0.05 (0.04) g/d DHA: Salmon: 0.16 (0.11) g/d; 0.41 (0.24) g/d Meat: 0.16 (0.10) g/d; 0.12 (0.07) g/d PUFA: Salmon: 13.8 (4.6) g/d; 13.7 (5.2) g/d Meat: 13.1 (4.4) g/d; 12.8 (3.8) g/d Vitamin D: Salmon: 0.003 (0.002) mg/d; 0.008 (0.005) mg/d Meat: 0.003 (0.002) mg/d; 0.002 (0.002) mg/d Iodin…	Salmon group: median ~3μg/wk or 0.2μg/kg body wt/wk during the intervention (~4% of EFSA tolerable intake)	5.0 (0.8) y	cognition	intelligence	German version of the Wechsler Preschool and Primary Scale of Intelligence, 3rd edition (WPPSI-III)	Word reasoning test; validation NR; trained administrators; interpretation NR	Word reasoning test, WPPSI-III: Pre- to post-intervention change at age 4-6y, ITT analysis, mean (95% CI): Salmon group (n=96): 0.6 (0.1, 1.0) Meat group (n=93): 0.8 (0.4, 1.3) Group difference: p=0.407	N/A (RCT); No differences between study groups	N/A (RCT)	N/A (RCT)	Compares two treatment groups, no true control (i.e., habitual intake); Short intervention period (4wk)	Consuming 3 study meals per week for 16 weeks with 50g salmon vs 50g meat per meal had no effect on the pre- to post-intervention change in cognitive performance (WPPSI-III) or manual dexterity (9-hole peg test) in 4 to 6 year old children.
Demmelmair, 2019	RCT-parallel arm	N/A	Germany	baseline n = 205 (Power: 80/group)	European Research Council (funding), Dept of Epidemiology of the German Institute of Human Nutrition (web platform for application of EFPQ)	4-6y	0.503	NR	Socioeconomic score (social class index of the KiGGS study), median (IQR): Mother: 16.0 (5.0) Father: 17.0 (5.0)	Salmon group: 3 meals/wk for 16 wk; family choice of prepared meals containing 50g Atlantic salmon Meat group: 3 meals/wk for 16 wk; family choice of prepared meals containing 50g beef, turkey, or ham meat	Compliance: Daily food diary during intervention; parent report of whether child ate a study meal, which one, how much was consumed, other seafood meals eaten; Nutrient intake: FFQ before and during intervention; validation NR	Habitual fish intake ≤ 1 meal/wk (inclusion criterion) Total fish intake Group: Pre-intervention; Post-intervention; median (IQR) Salmon group: 16.2 (15.2) g/d; 45.3 (29.7) g/d Meat group: 15.6 (14.1) g/d; 9.7 (11.7) g/d	Pre-; Post-intervention, median (IQR): EPA: Salmon: 0.07 (0.09) g/d; 0.31 (0.20) g/d Meat: 0.07 (0.09) g/d; 0.05 (0.04) g/d DHA: Salmon: 0.16 (0.11) g/d; 0.41 (0.24) g/d Meat: 0.16 (0.10) g/d; 0.12 (0.07) g/d PUFA: Salmon: 13.8 (4.6) g/d; 13.7 (5.2) g/d Meat: 13.1 (4.4) g/d; 12.8 (3.8) g/d Vitamin D: Salmon: 0.003 (0.002) mg/d; 0.008 (0.005) mg/d Meat: 0.003 (0.002) mg/d; 0.002 (0.002) mg/d Iodin…	Salmon group: median ~3μg/wk or 0.2μg/kg body wt/wk during the intervention (~4% of EFSA tolerable intake)	5.0 (0.8) y	cognition	intelligence	German version of the Wechsler Preschool and Primary Scale of Intelligence, 3rd edition (WPPSI-III)	Block design test; validation NR; trained administrators; interpretation NR	Block design test, WPPSI-III: Pre- to post-intervention change at age 4-6y, ITT analysis, mean (95% CI): Salmon group (n=96): 2.3 (1.4, 3.2) Meat group (n=93): 1.5 (0.6, 2.4) Group difference: p=0.222	N/A (RCT); No differences between study groups	N/A (RCT)	N/A (RCT)	Compares two treatment groups, no true control (i.e., habitual intake); Short intervention period (4wk)	Consuming 3 study meals per week for 16 weeks with 50g salmon vs 50g meat per meal had no effect on the pre- to post-intervention change in cognitive performance (WPPSI-III) or manual dexterity (9-hole peg test) in 4 to 6 year old children.
Demmelmair, 2019	RCT-parallel arm	N/A	Germany	baseline n = 205 (Power: 80/group)	European Research Council (funding), Dept of Epidemiology of the German Institute of Human Nutrition (web platform for application of EFPQ)	4-6y	0.503	NR	Socioeconomic score (social class index of the KiGGS study), median (IQR): Mother: 16.0 (5.0) Father: 17.0 (5.0)	Salmon group: 3 meals/wk for 16 wk; family choice of prepared meals containing 50g Atlantic salmon Meat group: 3 meals/wk for 16 wk; family choice of prepared meals containing 50g beef, turkey, or ham meat	Compliance: Daily food diary during intervention; parent report of whether child ate a study meal, which one, how much was consumed, other seafood meals eaten; Nutrient intake: FFQ before and during intervention; validation NR	Habitual fish intake ≤ 1 meal/wk (inclusion criterion) Total fish intake Group: Pre-intervention; Post-intervention; median (IQR) Salmon group: 16.2 (15.2) g/d; 45.3 (29.7) g/d Meat group: 15.6 (14.1) g/d; 9.7 (11.7) g/d	Pre-; Post-intervention, median (IQR): EPA: Salmon: 0.07 (0.09) g/d; 0.31 (0.20) g/d Meat: 0.07 (0.09) g/d; 0.05 (0.04) g/d DHA: Salmon: 0.16 (0.11) g/d; 0.41 (0.24) g/d Meat: 0.16 (0.10) g/d; 0.12 (0.07) g/d PUFA: Salmon: 13.8 (4.6) g/d; 13.7 (5.2) g/d Meat: 13.1 (4.4) g/d; 12.8 (3.8) g/d Vitamin D: Salmon: 0.003 (0.002) mg/d; 0.008 (0.005) mg/d Meat: 0.003 (0.002) mg/d; 0.002 (0.002) mg/d Iodin…	Salmon group: median ~3μg/wk or 0.2μg/kg body wt/wk during the intervention (~4% of EFSA tolerable intake)	5.0 (0.8) y	cognition	intelligence	German version of the Wechsler Preschool and Primary Scale of Intelligence, 3rd edition (WPPSI-III)	Full scale IQ (from 7 tests: information, vocabulary, word reasoning, block design, matrix reasoning, picture concepts, coding); validation NR; trained administrators; interpretation NR	Full scale IQ, WPPSI-III: Pre- to post-intervention change at age 4-6y, ITT analysis, mean (95% CI): Salmon group (n=96): 1.2 (0.6, 3.1) Meat group (n=93): 1.0 (-0.2, 2.2) Group difference: p=0.334	N/A (RCT); No differences between study groups	N/A (RCT)	N/A (RCT)	Compares two treatment groups, no true control (i.e., habitual intake); Short intervention period (4wk)	Consuming 3 study meals per week for 16 weeks with 50g salmon vs 50g meat per meal had no effect on the pre- to post-intervention change in cognitive performance (WPPSI-III) or manual dexterity (9-hole peg test) in 4 to 6 year old children.
Demmelmair, 2019	RCT-parallel arm	N/A	Germany	baseline n = 205 (Power: 80/group)	European Research Council (funding), Dept of Epidemiology of the German Institute of Human Nutrition (web platform for application of EFPQ)	4-6y	0.503	NR	Socioeconomic score (social class index of the KiGGS study), median (IQR): Mother: 16.0 (5.0) Father: 17.0 (5.0)	Salmon group: 3 meals/wk for 16 wk; family choice of prepared meals containing 50g Atlantic salmon Meat group: 3 meals/wk for 16 wk; family choice of prepared meals containing 50g beef, turkey, or ham meat	Compliance: Daily food diary during intervention; parent report of whether child ate a study meal, which one, how much was consumed, other seafood meals eaten; Nutrient intake: FFQ before and during intervention; validation NR	Habitual fish intake ≤ 1 meal/wk (inclusion criterion) Total fish intake Group: Pre-intervention; Post-intervention; median (IQR) Salmon group: 16.2 (15.2) g/d; 45.3 (29.7) g/d Meat group: 15.6 (14.1) g/d; 9.7 (11.7) g/d	Pre-; Post-intervention, median (IQR): EPA: Salmon: 0.07 (0.09) g/d; 0.31 (0.20) g/d Meat: 0.07 (0.09) g/d; 0.05 (0.04) g/d DHA: Salmon: 0.16 (0.11) g/d; 0.41 (0.24) g/d Meat: 0.16 (0.10) g/d; 0.12 (0.07) g/d PUFA: Salmon: 13.8 (4.6) g/d; 13.7 (5.2) g/d Meat: 13.1 (4.4) g/d; 12.8 (3.8) g/d Vitamin D: Salmon: 0.003 (0.002) mg/d; 0.008 (0.005) mg/d Meat: 0.003 (0.002) mg/d; 0.002 (0.002) mg/d Iodin…	Salmon group: median ~3μg/wk or 0.2μg/kg body wt/wk during the intervention (~4% of EFSA tolerable intake)	5.0 (0.8) y	cognition	intelligence	German version of the Wechsler Preschool and Primary Scale of Intelligence, 3rd edition (WPPSI-III)	Total raw score (all 8 tests: information, vocabulary, word reasoning, block design, matrix reasoning, picture concepts, coding, symbol search); trained administrators; interpretation NR	Total raw score, WPPSI-III: Pre- to post-intervention change at age 4-6y, ITT analysis, mean (95% CI): Salmon group (n=96): 17.4 (14.8, 20.1) Meat group (n=93): 14.6 (11.9, 17.3) Group difference: p=0.143	N/A (RCT); No differences between study groups	N/A (RCT)	N/A (RCT)	Compares two treatment groups, no true control (i.e., habitual intake); Short intervention period (4wk)	Consuming 3 study meals per week for 16 weeks with 50g salmon vs 50g meat per meal had no effect on the pre- to post-intervention change in cognitive performance (WPPSI-III) or manual dexterity (9-hole peg test) in 4 to 6 year old children.
Demmelmair, 2019	RCT-parallel arm	N/A	Germany	baseline n = 205 (Power: 80/group)	European Research Council (funding), Dept of Epidemiology of the German Institute of Human Nutrition (web platform for application of EFPQ)	4-6y	0.503	NR	Socioeconomic score (social class index of the KiGGS study), median (IQR): Mother: 16.0 (5.0) Father: 17.0 (5.0)	Salmon group: 3 meals/wk for 16 wk; family choice of prepared meals containing 50g Atlantic salmon Meat group: 3 meals/wk for 16 wk; family choice of prepared meals containing 50g beef, turkey, or ham meat	Compliance: Daily food diary during intervention; parent report of whether child ate a study meal, which one, how much was consumed, other seafood meals eaten; Nutrient intake: FFQ before and during intervention; validation NR	Habitual fish intake ≤ 1 meal/wk (inclusion criterion) Total fish intake Group: Pre-intervention; Post-intervention; median (IQR) Salmon group: 16.2 (15.2) g/d; 45.3 (29.7) g/d Meat group: 15.6 (14.1) g/d; 9.7 (11.7) g/d	Pre-; Post-intervention, median (IQR): EPA: Salmon: 0.07 (0.09) g/d; 0.31 (0.20) g/d Meat: 0.07 (0.09) g/d; 0.05 (0.04) g/d DHA: Salmon: 0.16 (0.11) g/d; 0.41 (0.24) g/d Meat: 0.16 (0.10) g/d; 0.12 (0.07) g/d PUFA: Salmon: 13.8 (4.6) g/d; 13.7 (5.2) g/d Meat: 13.1 (4.4) g/d; 12.8 (3.8) g/d Vitamin D: Salmon: 0.003 (0.002) mg/d; 0.008 (0.005) mg/d Meat: 0.003 (0.002) mg/d; 0.002 (0.002) mg/d Iodin…	Salmon group: median ~3μg/wk or 0.2μg/kg body wt/wk during the intervention (~4% of EFSA tolerable intake)	5.0 (0.8) y	cognition	intelligence	German version of the Wechsler Preschool and Primary Scale of Intelligence, 3rd edition (WPPSI-III)	Information test; validation NR; trained administrators; interpretation NR	Information test, WPPSI-III: Pre- to post-intervention change at age 4-6y, ITT analysis, mean (95% CI): Salmon group (n=96): 1.1 (0.6, 1.5) Meat group (n=93): 0.6 (0.2, 1.0) Group difference: p=0.142	N/A (RCT); No differences between study groups	N/A (RCT)	N/A (RCT)	Compares two treatment groups, no true control (i.e., habitual intake); Short intervention period (4wk)	Consuming 3 study meals per week for 16 weeks with 50g salmon vs 50g meat per meal had no effect on the pre- to post-intervention change in cognitive performance (WPPSI-III) or manual dexterity (9-hole peg test) in 4 to 6 year old children.
Demmelmair, 2019	RCT-parallel arm	N/A	Germany	baseline n = 205 (Power: 80/group)	European Research Council (funding), Dept of Epidemiology of the German Institute of Human Nutrition (web platform for application of EFPQ)	4-6y	0.503	NR	Socioeconomic score (social class index of the KiGGS study), median (IQR): Mother: 16.0 (5.0) Father: 17.0 (5.0)	Salmon group: 3 meals/wk for 16 wk; family choice of prepared meals containing 50g Atlantic salmon Meat group: 3 meals/wk for 16 wk; family choice of prepared meals containing 50g beef, turkey, or ham meat	Compliance: Daily food diary during intervention; parent report of whether child ate a study meal, which one, how much was consumed, other seafood meals eaten; Nutrient intake: FFQ before and during intervention; validation NR	Habitual fish intake ≤ 1 meal/wk (inclusion criterion) Total fish intake Group: Pre-intervention; Post-intervention; median (IQR) Salmon group: 16.2 (15.2) g/d; 45.3 (29.7) g/d Meat group: 15.6 (14.1) g/d; 9.7 (11.7) g/d	Pre-; Post-intervention, median (IQR): EPA: Salmon: 0.07 (0.09) g/d; 0.31 (0.20) g/d Meat: 0.07 (0.09) g/d; 0.05 (0.04) g/d DHA: Salmon: 0.16 (0.11) g/d; 0.41 (0.24) g/d Meat: 0.16 (0.10) g/d; 0.12 (0.07) g/d PUFA: Salmon: 13.8 (4.6) g/d; 13.7 (5.2) g/d Meat: 13.1 (4.4) g/d; 12.8 (3.8) g/d Vitamin D: Salmon: 0.003 (0.002) mg/d; 0.008 (0.005) mg/d Meat: 0.003 (0.002) mg/d; 0.002 (0.002) mg/d Iodin…	Salmon group: median ~3μg/wk or 0.2μg/kg body wt/wk during the intervention (~4% of EFSA tolerable intake)	5.0 (0.8) y	cognition	intelligence	German version of the Wechsler Preschool and Primary Scale of Intelligence, 3rd edition (WPPSI-III)	Matrix reasoning test; validation NR; trained administrators; interpretation NR	Matrix reasoning test, WPPSI-III: Pre- to post-intervention change at age 4-6y, ITT analysis, mean (95% CI): Salmon group (n=96): 1.1 (0.7, 1.6) Meat group (n=93): 1.0 (0.6, 1.5) Group difference: p=0.718	N/A (RCT); No differences between study groups	N/A (RCT)	N/A (RCT)	Compares two treatment groups, no true control (i.e., habitual intake); Short intervention period (4wk)	Consuming 3 study meals per week for 16 weeks with 50g salmon vs 50g meat per meal had no effect on the pre- to post-intervention change in cognitive performance (WPPSI-III) or manual dexterity (9-hole peg test) in 4 to 6 year old children.
Demmelmair, 2019	RCT-parallel arm	N/A	Germany	baseline n = 205 (Power: 80/group)	European Research Council (funding), Dept of Epidemiology of the German Institute of Human Nutrition (web platform for application of EFPQ)	4-6y	0.503	NR	Socioeconomic score (social class index of the KiGGS study), median (IQR): Mother: 16.0 (5.0) Father: 17.0 (5.0)	Salmon group: 3 meals/wk for 16 wk; family choice of prepared meals containing 50g Atlantic salmon Meat group: 3 meals/wk for 16 wk; family choice of prepared meals containing 50g beef, turkey, or ham meat	Compliance: Daily food diary during intervention; parent report of whether child ate a study meal, which one, how much was consumed, other seafood meals eaten; Nutrient intake: FFQ before and during intervention; validation NR	Habitual fish intake ≤ 1 meal/wk (inclusion criterion) Total fish intake Group: Pre-intervention; Post-intervention; median (IQR) Salmon group: 16.2 (15.2) g/d; 45.3 (29.7) g/d Meat group: 15.6 (14.1) g/d; 9.7 (11.7) g/d	Pre-; Post-intervention, median (IQR): EPA: Salmon: 0.07 (0.09) g/d; 0.31 (0.20) g/d Meat: 0.07 (0.09) g/d; 0.05 (0.04) g/d DHA: Salmon: 0.16 (0.11) g/d; 0.41 (0.24) g/d Meat: 0.16 (0.10) g/d; 0.12 (0.07) g/d PUFA: Salmon: 13.8 (4.6) g/d; 13.7 (5.2) g/d Meat: 13.1 (4.4) g/d; 12.8 (3.8) g/d Vitamin D: Salmon: 0.003 (0.002) mg/d; 0.008 (0.005) mg/d Meat: 0.003 (0.002) mg/d; 0.002 (0.002) mg/d Iodin…	Salmon group: median ~3μg/wk or 0.2μg/kg body wt/wk during the intervention (~4% of EFSA tolerable intake)	5.0 (0.8) y	movement/physical	dexterity	Nine hole peg test	Manual dexterity, timed test with dominant hand and then nondominant hand; trained administrators; interpretation NR	9-hole peg test, Dominant hand: Pre- to post-intervention change in at age 4-6y, ITT analysis, mean (95% CI): Salmon group (n=91): -2.0 (-2.9, -1.1) Meat group (n=90): -3.0 (-3.8, -2.1) Group difference: p=0.149	N/A (RCT); No differences between study groups	N/A (RCT)	N/A (RCT)	Compares two treatment groups, no true control (i.e., habitual intake); Short intervention period (4wk)	Consuming 3 study meals per week for 16 weeks with 50g salmon vs 50g meat per meal had no effect on the pre- to post-intervention change in cognitive performance (WPPSI-III) or manual dexterity (9-hole peg test) in 4 to 6 year old children.
Demmelmair, 2019	RCT-parallel arm	N/A	Germany	baseline n = 205 (Power: 80/group)	European Research Council (funding), Dept of Epidemiology of the German Institute of Human Nutrition (web platform for application of EFPQ)	4-6y	0.503	NR	Socioeconomic score (social class index of the KiGGS study), median (IQR): Mother: 16.0 (5.0) Father: 17.0 (5.0)	Salmon group: 3 meals/wk for 16 wk; family choice of prepared meals containing 50g Atlantic salmon Meat group: 3 meals/wk for 16 wk; family choice of prepared meals containing 50g beef, turkey, or ham meat	Compliance: Daily food diary during intervention; parent report of whether child ate a study meal, which one, how much was consumed, other seafood meals eaten; Nutrient intake: FFQ before and during intervention; validation NR	Habitual fish intake ≤ 1 meal/wk (inclusion criterion) Total fish intake Group: Pre-intervention; Post-intervention; median (IQR) Salmon group: 16.2 (15.2) g/d; 45.3 (29.7) g/d Meat group: 15.6 (14.1) g/d; 9.7 (11.7) g/d	Pre-; Post-intervention, median (IQR): EPA: Salmon: 0.07 (0.09) g/d; 0.31 (0.20) g/d Meat: 0.07 (0.09) g/d; 0.05 (0.04) g/d DHA: Salmon: 0.16 (0.11) g/d; 0.41 (0.24) g/d Meat: 0.16 (0.10) g/d; 0.12 (0.07) g/d PUFA: Salmon: 13.8 (4.6) g/d; 13.7 (5.2) g/d Meat: 13.1 (4.4) g/d; 12.8 (3.8) g/d Vitamin D: Salmon: 0.003 (0.002) mg/d; 0.008 (0.005) mg/d Meat: 0.003 (0.002) mg/d; 0.002 (0.002) mg/d Iodin…	Salmon group: median ~3μg/wk or 0.2μg/kg body wt/wk during the intervention (~4% of EFSA tolerable intake)	5.0 (0.8) y	cognition	intelligence	German version of the Wechsler Preschool and Primary Scale of Intelligence, 3rd edition (WPPSI-III)	Performance IQ subscale (from 3 tests: block design, matrix reasoning, picture concepts); validation NR; trained administrators; interpretation NR	Performance IQ subscale, WPPSI-III: Pre- to post-intervention change at age 4-6y, ITT analysis, mean (95% CI): Salmon group (n=96): 3.5 (1.8, 5.2) Meat group (n=93): 1.4 (-0.3, 3.1) Group difference: p=0.082	N/A (RCT); No differences between study groups	N/A (RCT)	N/A (RCT)	Compares two treatment groups, no true control (i.e., habitual intake); Short intervention period (4wk)	Consuming 3 study meals per week for 16 weeks with 50g salmon vs 50g meat per meal had no effect on the pre- to post-intervention change in cognitive performance (WPPSI-III) or manual dexterity (9-hole peg test) in 4 to 6 year old children.
Demmelmair, 2019	RCT-parallel arm	N/A	Germany	baseline n = 205 (Power: 80/group)	European Research Council (funding), Dept of Epidemiology of the German Institute of Human Nutrition (web platform for application of EFPQ)	4-6y	0.503	NR	Socioeconomic score (social class index of the KiGGS study), median (IQR): Mother: 16.0 (5.0) Father: 17.0 (5.0)	Salmon group: 3 meals/wk for 16 wk; family choice of prepared meals containing 50g Atlantic salmon Meat group: 3 meals/wk for 16 wk; family choice of prepared meals containing 50g beef, turkey, or ham meat	Compliance: Daily food diary during intervention; parent report of whether child ate a study meal, which one, how much was consumed, other seafood meals eaten; Nutrient intake: FFQ before and during intervention; validation NR	Habitual fish intake ≤ 1 meal/wk (inclusion criterion) Total fish intake Group: Pre-intervention; Post-intervention; median (IQR) Salmon group: 16.2 (15.2) g/d; 45.3 (29.7) g/d Meat group: 15.6 (14.1) g/d; 9.7 (11.7) g/d	Pre-; Post-intervention, median (IQR): EPA: Salmon: 0.07 (0.09) g/d; 0.31 (0.20) g/d Meat: 0.07 (0.09) g/d; 0.05 (0.04) g/d DHA: Salmon: 0.16 (0.11) g/d; 0.41 (0.24) g/d Meat: 0.16 (0.10) g/d; 0.12 (0.07) g/d PUFA: Salmon: 13.8 (4.6) g/d; 13.7 (5.2) g/d Meat: 13.1 (4.4) g/d; 12.8 (3.8) g/d Vitamin D: Salmon: 0.003 (0.002) mg/d; 0.008 (0.005) mg/d Meat: 0.003 (0.002) mg/d; 0.002 (0.002) mg/d Iodin…	Salmon group: median ~3μg/wk or 0.2μg/kg body wt/wk during the intervention (~4% of EFSA tolerable intake)	5.0 (0.8) y	cognition	intelligence	German version of the Wechsler Preschool and Primary Scale of Intelligence, 3rd edition (WPPSI-III)	Performance subtest (from 3 tests: block design, matrix reasoning, picture concepts); validation NR; trained administrators; interpretation NR	Performance subtest, WPPSI-III: Pre- to post-intervention change at age 4-6y, ITT analysis, mean (95% CI): Salmon group (n=96): 5.0 (3.8, 6.2) Meat group (n=93): 3.2 (2.1, 4.4) Group difference: p=0.039	N/A (RCT); No differences between study groups	N/A (RCT)	N/A (RCT)	Compares two treatment groups, no true control (i.e., habitual intake); Short intervention period (4wk)	Consuming 3 study meals per week for 16 weeks with 50g salmon vs 50g meat per meal had no effect on the pre- to post-intervention change in cognitive performance (WPPSI-III) or manual dexterity (9-hole peg test) in 4 to 6 year old children.
Demmelmair, 2019	RCT-parallel arm	N/A	Germany	baseline n = 205 (Power: 80/group)	European Research Council (funding), Dept of Epidemiology of the German Institute of Human Nutrition (web platform for application of EFPQ)	4-6y	0.503	NR	Socioeconomic score (social class index of the KiGGS study), median (IQR): Mother: 16.0 (5.0) Father: 17.0 (5.0)	Salmon group: 3 meals/wk for 16 wk; family choice of prepared meals containing 50g Atlantic salmon Meat group: 3 meals/wk for 16 wk; family choice of prepared meals containing 50g beef, turkey, or ham meat	Compliance: Daily food diary during intervention; parent report of whether child ate a study meal, which one, how much was consumed, other seafood meals eaten; Nutrient intake: FFQ before and during intervention; validation NR	Habitual fish intake ≤ 1 meal/wk (inclusion criterion) Total fish intake Group: Pre-intervention; Post-intervention; median (IQR) Salmon group: 16.2 (15.2) g/d; 45.3 (29.7) g/d Meat group: 15.6 (14.1) g/d; 9.7 (11.7) g/d	Pre-; Post-intervention, median (IQR): EPA: Salmon: 0.07 (0.09) g/d; 0.31 (0.20) g/d Meat: 0.07 (0.09) g/d; 0.05 (0.04) g/d DHA: Salmon: 0.16 (0.11) g/d; 0.41 (0.24) g/d Meat: 0.16 (0.10) g/d; 0.12 (0.07) g/d PUFA: Salmon: 13.8 (4.6) g/d; 13.7 (5.2) g/d Meat: 13.1 (4.4) g/d; 12.8 (3.8) g/d Vitamin D: Salmon: 0.003 (0.002) mg/d; 0.008 (0.005) mg/d Meat: 0.003 (0.002) mg/d; 0.002 (0.002) mg/d Iodin…	Salmon group: median ~3μg/wk or 0.2μg/kg body wt/wk during the intervention (~4% of EFSA tolerable intake)	5.0 (0.8) y	cognition	intelligence	German version of the Wechsler Preschool and Primary Scale of Intelligence, 3rd edition (WPPSI-III)	Picture concepts test; validation NR; trained administrators; interpretation NR	Picture concepts test, WPPSI-III: Pre- to post-intervention change at age 4-6y, ITT analysis, mean (95% CI): Salmon group (n=96): 1.5 (1.0, 2.1) Meat group (n=93): 0.7 (0.1, 1.3) Group difference: p=0.038	N/A (RCT); No differences between study groups	N/A (RCT)	N/A (RCT)	Compares two treatment groups, no true control (i.e., habitual intake); Short intervention period (4wk)	Consuming 3 study meals per week for 16 weeks with 50g salmon vs 50g meat per meal had no effect on the pre- to post-intervention change in cognitive performance (WPPSI-III) or manual dexterity (9-hole peg test) in 4 to 6 year old children.
Demmelmair, 2019	RCT-parallel arm	N/A	Germany	baseline n = 205 (Power: 80/group)	European Research Council (funding), Dept of Epidemiology of the German Institute of Human Nutrition (web platform for application of EFPQ)	4-6y	0.503	NR	Socioeconomic score (social class index of the KiGGS study), median (IQR): Mother: 16.0 (5.0) Father: 17.0 (5.0)	Salmon group: 3 meals/wk for 16 wk; family choice of prepared meals containing 50g Atlantic salmon Meat group: 3 meals/wk for 16 wk; family choice of prepared meals containing 50g beef, turkey, or ham meat	Compliance: Daily food diary during intervention; parent report of whether child ate a study meal, which one, how much was consumed, other seafood meals eaten; Nutrient intake: FFQ before and during intervention; validation NR	Habitual fish intake ≤ 1 meal/wk (inclusion criterion) Total fish intake Group: Pre-intervention; Post-intervention; median (IQR) Salmon group: 16.2 (15.2) g/d; 45.3 (29.7) g/d Meat group: 15.6 (14.1) g/d; 9.7 (11.7) g/d	Pre-; Post-intervention, median (IQR): EPA: Salmon: 0.07 (0.09) g/d; 0.31 (0.20) g/d Meat: 0.07 (0.09) g/d; 0.05 (0.04) g/d DHA: Salmon: 0.16 (0.11) g/d; 0.41 (0.24) g/d Meat: 0.16 (0.10) g/d; 0.12 (0.07) g/d PUFA: Salmon: 13.8 (4.6) g/d; 13.7 (5.2) g/d Meat: 13.1 (4.4) g/d; 12.8 (3.8) g/d Vitamin D: Salmon: 0.003 (0.002) mg/d; 0.008 (0.005) mg/d Meat: 0.003 (0.002) mg/d; 0.002 (0.002) mg/d Iodin…	Salmon group: median ~3μg/wk or 0.2μg/kg body wt/wk during the intervention (~4% of EFSA tolerable intake)	5.0 (0.8) y	cognition	intelligence	German version of the Wechsler Preschool and Primary Scale of Intelligence, 3rd edition (WPPSI-III)	Processing speed subscale (from 2 tests: symbol search, coding); validation NR; trained administrators; interpretation NR	Processing speed subscale, WPPSI-III: Pre- to post-intervention change at age 4-6y, ITT analysis, mean (95% CI): Salmon group (n=96): 3.4 (1.3, 5.6) Meat group (n=93): 3.3 (1.1, 5.5) Group difference: p=0.934	N/A (RCT); No differences between study groups	N/A (RCT)	N/A (RCT)	Compares two treatment groups, no true control (i.e., habitual intake); Short intervention period (4wk)	Consuming 3 study meals per week for 16 weeks with 50g salmon vs 50g meat per meal had no effect on the pre- to post-intervention change in cognitive performance (WPPSI-III) or manual dexterity (9-hole peg test) in 4 to 6 year old children.
Demmelmair, 2019	RCT-parallel arm	N/A	Germany	baseline n = 205 (Power: 80/group)	European Research Council (funding), Dept of Epidemiology of the German Institute of Human Nutrition (web platform for application of EFPQ)	4-6y	0.503	NR	Socioeconomic score (social class index of the KiGGS study), median (IQR): Mother: 16.0 (5.0) Father: 17.0 (5.0)	Salmon group: 3 meals/wk for 16 wk; family choice of prepared meals containing 50g Atlantic salmon Meat group: 3 meals/wk for 16 wk; family choice of prepared meals containing 50g beef, turkey, or ham meat	Compliance: Daily food diary during intervention; parent report of whether child ate a study meal, which one, how much was consumed, other seafood meals eaten; Nutrient intake: FFQ before and during intervention; validation NR	Habitual fish intake ≤ 1 meal/wk (inclusion criterion) Total fish intake Group: Pre-intervention; Post-intervention; median (IQR) Salmon group: 16.2 (15.2) g/d; 45.3 (29.7) g/d Meat group: 15.6 (14.1) g/d; 9.7 (11.7) g/d	Pre-; Post-intervention, median (IQR): EPA: Salmon: 0.07 (0.09) g/d; 0.31 (0.20) g/d Meat: 0.07 (0.09) g/d; 0.05 (0.04) g/d DHA: Salmon: 0.16 (0.11) g/d; 0.41 (0.24) g/d Meat: 0.16 (0.10) g/d; 0.12 (0.07) g/d PUFA: Salmon: 13.8 (4.6) g/d; 13.7 (5.2) g/d Meat: 13.1 (4.4) g/d; 12.8 (3.8) g/d Vitamin D: Salmon: 0.003 (0.002) mg/d; 0.008 (0.005) mg/d Meat: 0.003 (0.002) mg/d; 0.002 (0.002) mg/d Iodin…	Salmon group: median ~3μg/wk or 0.2μg/kg body wt/wk during the intervention (~4% of EFSA tolerable intake)	5.0 (0.8) y	cognition	intelligence	German version of the Wechsler Preschool and Primary Scale of Intelligence, 3rd edition (WPPSI-III)	Symbol search test; validation NR; trained administrators; interpretation NR	Symbol search test, WPPSI-III: Pre- to post-intervention change in at age 4-6y, ITT analysis, mean (95% CI): Salmon group (n=96): 5.0 (4.1, 6.0) Meat group (n=93): 3.6 (2.6, 4.6) Group difference: p=0.047	N/A (RCT); No differences between study groups	N/A (RCT)	N/A (RCT)	Compares two treatment groups, no true control (i.e., habitual intake); Short intervention period (4wk)	Consuming 3 study meals per week for 16 weeks with 50g salmon vs 50g meat per meal had no effect on the pre- to post-intervention change in cognitive performance (WPPSI-III) or manual dexterity (9-hole peg test) in 4 to 6 year old children.
Demmelmair, 2019	RCT-parallel arm	N/A	Germany	baseline n = 205 (Power: 80/group)	European Research Council (funding), Dept of Epidemiology of the German Institute of Human Nutrition (web platform for application of EFPQ)	4-6y	0.503	NR	Socioeconomic score (social class index of the KiGGS study), median (IQR): Mother: 16.0 (5.0) Father: 17.0 (5.0)	Salmon group: 3 meals/wk for 16 wk; family choice of prepared meals containing 50g Atlantic salmon Meat group: 3 meals/wk for 16 wk; family choice of prepared meals containing 50g beef, turkey, or ham meat	Compliance: Daily food diary during intervention; parent report of whether child ate a study meal, which one, how much was consumed, other seafood meals eaten; Nutrient intake: FFQ before and during intervention; validation NR	Habitual fish intake ≤ 1 meal/wk (inclusion criterion) Total fish intake Group: Pre-intervention; Post-intervention; median (IQR) Salmon group: 16.2 (15.2) g/d; 45.3 (29.7) g/d Meat group: 15.6 (14.1) g/d; 9.7 (11.7) g/d	Pre-; Post-intervention, median (IQR): EPA: Salmon: 0.07 (0.09) g/d; 0.31 (0.20) g/d Meat: 0.07 (0.09) g/d; 0.05 (0.04) g/d DHA: Salmon: 0.16 (0.11) g/d; 0.41 (0.24) g/d Meat: 0.16 (0.10) g/d; 0.12 (0.07) g/d PUFA: Salmon: 13.8 (4.6) g/d; 13.7 (5.2) g/d Meat: 13.1 (4.4) g/d; 12.8 (3.8) g/d Vitamin D: Salmon: 0.003 (0.002) mg/d; 0.008 (0.005) mg/d Meat: 0.003 (0.002) mg/d; 0.002 (0.002) mg/d Iodin…	Salmon group: median ~3μg/wk or 0.2μg/kg body wt/wk during the intervention (~4% of EFSA tolerable intake)	5.0 (0.8) y	cognition	intelligence	German version of the Wechsler Preschool and Primary Scale of Intelligence, 3rd edition (WPPSI-III)	Verbal subtest (from 3 tests: information, vocabulary, word reasoning); validation NR; trained administrators; interpretation NR	Verbal subtest, WPPSI-III: Pre- to post-intervention change at age 4-6y, ITT analysis, mean (95% CI): Salmon group (n=96): 2.4 (1.5, 3.4) Meat group (n=93): 1.9 (0.9, 2.9) Group difference: p=0.444	N/A (RCT); No differences between study groups	N/A (RCT)	N/A (RCT)	Compares two treatment groups, no true control (i.e., habitual intake); Short intervention period (4wk)	Consuming 3 study meals per week for 16 weeks with 50g salmon vs 50g meat per meal had no effect on the pre- to post-intervention change in cognitive performance (WPPSI-III) or manual dexterity (9-hole peg test) in 4 to 6 year old children.
Demmelmair, 2019	RCT-parallel arm	N/A	Germany	baseline n = 205 (Power: 80/group)	European Research Council (funding), Dept of Epidemiology of the German Institute of Human Nutrition (web platform for application of EFPQ)	4-6y	0.503	NR	Socioeconomic score (social class index of the KiGGS study), median (IQR): Mother: 16.0 (5.0) Father: 17.0 (5.0)	Salmon group: 3 meals/wk for 16 wk; family choice of prepared meals containing 50g Atlantic salmon Meat group: 3 meals/wk for 16 wk; family choice of prepared meals containing 50g beef, turkey, or ham meat	Compliance: Daily food diary during intervention; parent report of whether child ate a study meal, which one, how much was consumed, other seafood meals eaten; Nutrient intake: FFQ before and during intervention; validation NR	Habitual fish intake ≤ 1 meal/wk (inclusion criterion) Total fish intake Group: Pre-intervention; Post-intervention; median (IQR) Salmon group: 16.2 (15.2) g/d; 45.3 (29.7) g/d Meat group: 15.6 (14.1) g/d; 9.7 (11.7) g/d	Pre-; Post-intervention, median (IQR): EPA: Salmon: 0.07 (0.09) g/d; 0.31 (0.20) g/d Meat: 0.07 (0.09) g/d; 0.05 (0.04) g/d DHA: Salmon: 0.16 (0.11) g/d; 0.41 (0.24) g/d Meat: 0.16 (0.10) g/d; 0.12 (0.07) g/d PUFA: Salmon: 13.8 (4.6) g/d; 13.7 (5.2) g/d Meat: 13.1 (4.4) g/d; 12.8 (3.8) g/d Vitamin D: Salmon: 0.003 (0.002) mg/d; 0.008 (0.005) mg/d Meat: 0.003 (0.002) mg/d; 0.002 (0.002) mg/d Iodin…	Salmon group: median ~3μg/wk or 0.2μg/kg body wt/wk during the intervention (~4% of EFSA tolerable intake)	5.0 (0.8) y	cognition	intelligence	German version of the Wechsler Preschool and Primary Scale of Intelligence, 3rd edition (WPPSI-III)	Vocabulary test; validation NR; trained administrators; interpretation NR	Vocabulary test, WPPSI-III: Pre- to post-intervention change at age 4-6y, ITT analysis, mean (95% CI): Salmon group (n=96): 0.9 (0.2, 1.6) Meat group (n=93): 0.4 (-0.3, 1.1) Group difference: p=0.329	N/A (RCT); No differences between study groups	N/A (RCT)	N/A (RCT)	Compares two treatment groups, no true control (i.e., habitual intake); Short intervention period (4wk)	Consuming 3 study meals per week for 16 weeks with 50g salmon vs 50g meat per meal had no effect on the pre- to post-intervention change in cognitive performance (WPPSI-III) or manual dexterity (9-hole peg test) in 4 to 6 year old children.
Demmelmair, 2019	RCT-parallel arm	N/A	Germany	baseline n = 205 (Power: 80/group)	European Research Council (funding), Dept of Epidemiology of the German Institute of Human Nutrition (web platform for application of EFPQ)	4-6y	0.503	NR	Socioeconomic score (social class index of the KiGGS study), median (IQR): Mother: 16.0 (5.0) Father: 17.0 (5.0)	Salmon group: 3 meals/wk for 16 wk; family choice of prepared meals containing 50g Atlantic salmon Meat group: 3 meals/wk for 16 wk; family choice of prepared meals containing 50g beef, turkey, or ham meat	Compliance: Daily food diary during intervention; parent report of whether child ate a study meal, which one, how much was consumed, other seafood meals eaten; Nutrient intake: FFQ before and during intervention; validation NR	Habitual fish intake ≤ 1 meal/wk (inclusion criterion) Total fish intake Group: Pre-intervention; Post-intervention; median (IQR) Salmon group: 16.2 (15.2) g/d; 45.3 (29.7) g/d Meat group: 15.6 (14.1) g/d; 9.7 (11.7) g/d	Pre-; Post-intervention, median (IQR): EPA: Salmon: 0.07 (0.09) g/d; 0.31 (0.20) g/d Meat: 0.07 (0.09) g/d; 0.05 (0.04) g/d DHA: Salmon: 0.16 (0.11) g/d; 0.41 (0.24) g/d Meat: 0.16 (0.10) g/d; 0.12 (0.07) g/d PUFA: Salmon: 13.8 (4.6) g/d; 13.7 (5.2) g/d Meat: 13.1 (4.4) g/d; 12.8 (3.8) g/d Vitamin D: Salmon: 0.003 (0.002) mg/d; 0.008 (0.005) mg/d Meat: 0.003 (0.002) mg/d; 0.002 (0.002) mg/d Iodin…	Salmon group: median ~3μg/wk or 0.2μg/kg body wt/wk during the intervention (~4% of EFSA tolerable intake)	5.0 (0.8) y	movement/physical	dexterity	Nine hole peg test	Manual dexterity, timed test with dominant hand and then nondominant hand; trained administrators; interpretation NR	9-hole peg test, Non-dominant hand: Pre- to post-intervention change in at age 4-6y, ITT analysis, mean (95% CI): Salmon group (n=91): -3.6 (-4.8, -2.4) Meat group (n=90): -3.6 (-4.8, -2.4) Group difference: p=0.976	N/A (RCT); No differences between study groups	N/A (RCT)	N/A (RCT)	Compares two treatment groups, no true control (i.e., habitual intake); Short intervention period (4wk)	Consuming 3 study meals per week for 16 weeks with 50g salmon vs 50g meat per meal had no effect on the pre- to post-intervention change in cognitive performance (WPPSI-III) or manual dexterity (9-hole peg test) in 4 to 6 year old children.
Handeland, 2017	RCT-parallel arm	Fish Intervention Studies - TEENS (FINS-TEENS)	Norway	Baseline n = 478 Analytic n = 426 Attrition: 10.9% (Power: group n=119)	Norwegian Seafood Research Fund, Marine Harvest A/S, Lerøy A/S, Pelagia A/S	Mean (SD): 14.6 (0.3) y	0.52	Immigrant: 2.3%	Paternal education level: Elementary/high or vocational school: 39% College/university: 61% Household income (NOK): <749,999: 21% 750,000-1,249,999: 51% >1,250,000: 28%	Fish group: 3 prepared school meals/wk for 12wk with 90g fatty fish (salmon, mackerel, herring) Meat group: 3 prepared school meals/wk for 12wk with 90g meat/cheese (chicken, turkey, beef, +/- cheese) Supplement group: habitual school lunch plus fish oil supplements 3 times/wk for 12wk with the equivalent LCPUFAs as 90g fish	Compliance (% participants who consumed at least half of the meals/capsules during the trial), monitored by trained research assistants: Fish group: 38% Meat group: 66% Supplement group: 87% Group difference: p<0.01	NS, data NR	Baseline omega-3 supplement: Never: 54% 1-3 times/mo: 13% 1-3 times/wk: 11% 4-6 times/wk: 5% Daily: 17%	NR	Mean (SD): 14.6 (0.3)y, after 12wk intervention period	cognition	attention	d2 test of attention	Concentration performance (total number of correctly crossed out target characters minus commission errors during a timed test); administered by trained research staff; validated; higher score = better	Concentration performance, d2 test of attention, Pre- to post-intervention change, age 14-15y, ITT analysis, β (95% CI): Fish group (n=137): 1, REF Meat group (n=148): −2.3 (−6.8, 2.2), p=0.317 Supplement group (n=141): −2.4 (−6.9, 2.2), p=0.306 (Per-protocol analysis NS for meat and supplement groups)	N/A (RCT)	N/A (RCT)	N/A (RCT)	No true control group (i.e., habitual diet); fish intake is compared with two active intervetions (meat, omega-3 supplement) Short intervention duration (12wks) Low compliance in all groups, and significanlty different across groups with the fish group having the lowest compliance	Adolescent participants served 3 school lunches/week for 12 weeks with 90g fatty fish performed better than participants served lumches with meat for processing speed and had few errors of omission; concentration performance, total performance, commission errors, and total erros were not signifcantly different. When compared to participants given LCPUFA supplements, particpants given fatty fish m…
Handeland, 2017	RCT-parallel arm	Fish Intervention Studies - TEENS (FINS-TEENS)	Norway	Baseline n = 478 Analytic n = 426 Attrition: 10.9% (Power: group n=119)	Norwegian Seafood Research Fund, Marine Harvest A/S, Lerøy A/S, Pelagia A/S	Mean (SD): 14.6 (0.3) y	0.52	Immigrant: 2.3%	Paternal education level: Elementary/high or vocational school: 39% College/university: 61% Household income (NOK): <749,999: 21% 750,000-1,249,999: 51% >1,250,000: 28%	Fish group: 3 prepared school meals/wk for 12wk with 90g fatty fish (salmon, mackerel, herring) Meat group: 3 prepared school meals/wk for 12wk with 90g meat/cheese (chicken, turkey, beef, +/- cheese) Supplement group: habitual school lunch plus fish oil supplements 3 times/wk for 12wk with the equivalent LCPUFAs as 90g fish	Compliance (% participants who consumed at least half of the meals/capsules during the trial), monitored by trained research assistants: Fish group: 38% Meat group: 66% Supplement group: 87% Group difference: p<0.01	NS, data NR	Baseline omega-3 supplement: Never: 54% 1-3 times/mo: 13% 1-3 times/wk: 11% 4-6 times/wk: 5% Daily: 17%	NR	Mean (SD): 14.6 (0.3)y, after 12wk intervention period	cognition	attention	d2 test of attention	Omission errors (Target characters not crossed out during a timed test); administered by trained research staff; validated; higher score = worse	Omission errors, d2 test of attention, Pre- to post-intervention change, age 14-15y, ITT analysis, β (95% CI): Fish group (n=137): 1, REF Meat group (n=148): 0.85 (0.74, 0.98), p=0.026 Supplement group (n=141): 1.01 (0.83, 1.23), p=0.933 (Per-protocol analysis NS for meat and supplement groups)	N/A (RCT)	N/A (RCT)	N/A (RCT)	No true control group (i.e., habitual diet); fish intake is compared with two active intervetions (meat, omega-3 supplement) Short intervention duration (12wks) Low compliance in all groups, and significanlty different across groups with the fish group having the lowest compliance	Adolescent participants served 3 school lunches/week for 12 weeks with 90g fatty fish performed better than participants served lumches with meat for processing speed and had few errors of omission; concentration performance, total performance, commission errors, and total erros were not signifcantly different. When compared to participants given LCPUFA supplements, particpants given fatty fish m…
Handeland, 2017	RCT-parallel arm	Fish Intervention Studies - TEENS (FINS-TEENS)	Norway	Baseline n = 478 Analytic n = 426 Attrition: 10.9% (Power: group n=119)	Norwegian Seafood Research Fund, Marine Harvest A/S, Lerøy A/S, Pelagia A/S	Mean (SD): 14.6 (0.3) y	0.52	Immigrant: 2.3%	Paternal education level: Elementary/high or vocational school: 39% College/university: 61% Household income (NOK): <749,999: 21% 750,000-1,249,999: 51% >1,250,000: 28%	Fish group: 3 prepared school meals/wk for 12wk with 90g fatty fish (salmon, mackerel, herring) Meat group: 3 prepared school meals/wk for 12wk with 90g meat/cheese (chicken, turkey, beef, +/- cheese) Supplement group: habitual school lunch plus fish oil supplements 3 times/wk for 12wk with the equivalent LCPUFAs as 90g fish	Compliance (% participants who consumed at least half of the meals/capsules during the trial), monitored by trained research assistants: Fish group: 38% Meat group: 66% Supplement group: 87% Group difference: p<0.01	NS, data NR	Baseline omega-3 supplement: Never: 54% 1-3 times/mo: 13% 1-3 times/wk: 11% 4-6 times/wk: 5% Daily: 17%	NR	Mean (SD): 14.6 (0.3)y, after 12wk intervention period	cognition	attention	d2 test of attention	Commission errors (Incorrectly marked distraction characters during a timed test); administered by trained research staff; validated; higher score = worse	Commission errors, d2 test of attention, Pre- to post-intervention change, age 14-15y, ITT analysis, β (95% CI): Fish group (n=137): 1, REF Meat group (n=148): 0.91 (0.59, 1.39), p=0.648 Supplement group (n=141): 0.88 (0.63, 1.24), p=0.469 (Per-protocol analysis NS for meat and supplement groups)	N/A (RCT)	N/A (RCT)	N/A (RCT)	No true control group (i.e., habitual diet); fish intake is compared with two active intervetions (meat, omega-3 supplement) Short intervention duration (12wks) Low compliance in all groups, and significanlty different across groups with the fish group having the lowest compliance	Adolescent participants served 3 school lunches/week for 12 weeks with 90g fatty fish performed better than participants served lumches with meat for processing speed and had few errors of omission; concentration performance, total performance, commission errors, and total erros were not signifcantly different. When compared to participants given LCPUFA supplements, particpants given fatty fish m…
Handeland, 2017	RCT-parallel arm	Fish Intervention Studies - TEENS (FINS-TEENS)	Norway	Baseline n = 478 Analytic n = 426 Attrition: 10.9% (Power: group n=119)	Norwegian Seafood Research Fund, Marine Harvest A/S, Lerøy A/S, Pelagia A/S	Mean (SD): 14.6 (0.3) y	0.52	Immigrant: 2.3%	Paternal education level: Elementary/high or vocational school: 39% College/university: 61% Household income (NOK): <749,999: 21% 750,000-1,249,999: 51% >1,250,000: 28%	Fish group: 3 prepared school meals/wk for 12wk with 90g fatty fish (salmon, mackerel, herring) Meat group: 3 prepared school meals/wk for 12wk with 90g meat/cheese (chicken, turkey, beef, +/- cheese) Supplement group: habitual school lunch plus fish oil supplements 3 times/wk for 12wk with the equivalent LCPUFAs as 90g fish	Compliance (% participants who consumed at least half of the meals/capsules during the trial), monitored by trained research assistants: Fish group: 38% Meat group: 66% Supplement group: 87% Group difference: p<0.01	NS, data NR	Baseline omega-3 supplement: Never: 54% 1-3 times/mo: 13% 1-3 times/wk: 11% 4-6 times/wk: 5% Daily: 17%	NR	Mean (SD): 14.6 (0.3)y, after 12wk intervention period	cognition	attention	d2 test of attention	Total errors (errors of omission plus errors of commission); administered by trained research staff; validated; higher score = worse	Total errors, d2 test of attention, Pre- to post-intervention change, age 14-15y, ITT analysis, β (95% CI): Fish group (n=137): 1, REF Meat group (n=148): 0.88 (0.75, 1.02), p=0.094 Supplement group (n=141): 0.96 (0.80, 1.15), p=0.671 (Per-protocol analysis NS for meat and supplement groups)	N/A (RCT)	N/A (RCT)	N/A (RCT)	No true control group (i.e., habitual diet); fish intake is compared with two active intervetions (meat, omega-3 supplement) Short intervention duration (12wks) Low compliance in all groups, and significanlty different across groups with the fish group having the lowest compliance	Adolescent participants served 3 school lunches/week for 12 weeks with 90g fatty fish performed better than participants served lumches with meat for processing speed and had few errors of omission; concentration performance, total performance, commission errors, and total erros were not signifcantly different. When compared to participants given LCPUFA supplements, particpants given fatty fish m…
Handeland, 2017	RCT-parallel arm	Fish Intervention Studies - TEENS (FINS-TEENS)	Norway	Baseline n = 478 Analytic n = 426 Attrition: 10.9% (Power: group n=119)	Norwegian Seafood Research Fund, Marine Harvest A/S, Lerøy A/S, Pelagia A/S	Mean (SD): 14.6 (0.3) y	0.52	Immigrant: 2.3%	Paternal education level: Elementary/high or vocational school: 39% College/university: 61% Household income (NOK): <749,999: 21% 750,000-1,249,999: 51% >1,250,000: 28%	Fish group: 3 prepared school meals/wk for 12wk with 90g fatty fish (salmon, mackerel, herring) Meat group: 3 prepared school meals/wk for 12wk with 90g meat/cheese (chicken, turkey, beef, +/- cheese) Supplement group: habitual school lunch plus fish oil supplements 3 times/wk for 12wk with the equivalent LCPUFAs as 90g fish	Compliance (% participants who consumed at least half of the meals/capsules during the trial), monitored by trained research assistants: Fish group: 38% Meat group: 66% Supplement group: 87% Group difference: p<0.01	NS, data NR	Baseline omega-3 supplement: Never: 54% 1-3 times/mo: 13% 1-3 times/wk: 11% 4-6 times/wk: 5% Daily: 17%	NR	Mean (SD): 14.6 (0.3)y, after 12wk intervention period	cognition	intelligence	d2 test of attention	Processing speed (total number of characters processed during a timed test); administered by trained research staff; validated; higher score = better	Processing speed, d2 test of attention, Pre- to post-intervention change, age 14-15y, ITT analysis, β (95% CI): Fish group (n=137): 1, REF Meat group (n=148): −11.8 (−23.3, −0.4), p=0.042 Supplement group (n=141): −13.4 (−24.9, −1.8), p=0.024 (Per-protocol analysis significantly lower in meat and supplement groups)	N/A (RCT)	N/A (RCT)	N/A (RCT)	No true control group (i.e., habitual diet); fish intake is compared with two active intervetions (meat, omega-3 supplement) Short intervention duration (12wks) Low compliance in all groups, and significanlty different across groups with the fish group having the lowest compliance	Adolescent participants served 3 school lunches/week for 12 weeks with 90g fatty fish performed better than participants served lumches with meat for processing speed and had few errors of omission; concentration performance, total performance, commission errors, and total erros were not signifcantly different. When compared to participants given LCPUFA supplements, particpants given fatty fish m…
Handeland, 2017	RCT-parallel arm	Fish Intervention Studies - TEENS (FINS-TEENS)	Norway	Baseline n = 478 Analytic n = 426 Attrition: 10.9% (Power: group n=119)	Norwegian Seafood Research Fund, Marine Harvest A/S, Lerøy A/S, Pelagia A/S	Mean (SD): 14.6 (0.3) y	0.52	Immigrant: 2.3%	Paternal education level: Elementary/high or vocational school: 39% College/university: 61% Household income (NOK): <749,999: 21% 750,000-1,249,999: 51% >1,250,000: 28%	Fish group: 3 prepared school meals/wk for 12wk with 90g fatty fish (salmon, mackerel, herring) Meat group: 3 prepared school meals/wk for 12wk with 90g meat/cheese (chicken, turkey, beef, +/- cheese) Supplement group: habitual school lunch plus fish oil supplements 3 times/wk for 12wk with the equivalent LCPUFAs as 90g fish	Compliance (% participants who consumed at least half of the meals/capsules during the trial), monitored by trained research assistants: Fish group: 38% Meat group: 66% Supplement group: 87% Group difference: p<0.01	NS, data NR	Baseline omega-3 supplement: Never: 54% 1-3 times/mo: 13% 1-3 times/wk: 11% 4-6 times/wk: 5% Daily: 17%	NR	Mean (SD): 14.6 (0.3)y, after 12wk intervention period	cognition	attention	d2 test of attention	Total performance (total number of characters processed minus total errors made during a timed test); administered by trained research staff; validated; higher score = better	Total performance, d2 test of attention, Pre- to post-intervention change, age 14-15y, ITT analysis, β (95% CI): Fish group (n=137): 1, REF Meat group (n=148): −7.9 (−17.4, 1.6), p=0.103 Supplement group (n=141): −10.4 (−20.0, −0.7), p=0.035 (Per-protocol analysis NS for meat group and significantly lower in supplement group)	N/A (RCT)	N/A (RCT)	N/A (RCT)	No true control group (i.e., habitual diet); fish intake is compared with two active intervetions (meat, omega-3 supplement) Short intervention duration (12wks) Low compliance in all groups, and significanlty different across groups with the fish group having the lowest compliance	Adolescent participants served 3 school lunches/week for 12 weeks with 90g fatty fish performed better than participants served lumches with meat for processing speed and had few errors of omission; concentration performance, total performance, commission errors, and total erros were not signifcantly different. When compared to participants given LCPUFA supplements, particpants given fatty fish m…
Hysing, 2018	RCT-parallel arm	Fish Intervention Studies - KIDS (FINS-KIDS)	Norway	Baseline n = 232 Analytic n = 170	Norwegian Seafood Research Fund, Pelagia A/S	Mean (SD): 5.2 (0.6) y	0.538	NR	Family income (NOK): <749,999: 26.9% 750,000-1,249,999: 57.0% >1,250,000: 16.1% Parent education, mean (SD): 15.4 (1.6)y	Fish group: 3 prepared warm lunch meals/wk for 16wk containing 50-80g fatty fish (herring and mackerel) Meat group: 3 prepared warm lunch meals/wk for 16 wk containing 50-80g meat (chicken/lamb/beef)	Compliance (total intake of fish by fish group and meat by meat group), mean (SD): Fish group: 2070 (957) g Meat group: 2679 (872) g Group difference: p<0.0001	Baseline fish dinners/wk (mean): ~1.7 Baseline fish as spread meals/wk (mean): ~1.3	Baseline nutrients (mean): Serum 25(OH)D3: ~61 nmol/L Serum ferritin: ~30 μg/L EPA, %RBC fatty acids: ~0.9% DHA, %RBC fatty acids: ~6.5% Omega-3 Index: ~7.4% Urinary iodine concentration: ~154 μg/L Pre- to post-intervention change: Significantly higher increase in fish group: EPA, DHA, Omega-3 index Significantly higher increase in meat group: serum ferritin No difference: 25(OH)D3, urinary iodin…	NR	Mean (SD): 5.2 (0.6)y, after 16wk intervention period	behavior	social emotional	Strengths and Difficulties Questionnaire (SDQ)	Total difficulties (combined subscales: emotional symptoms, conduct problems, hyperactivity/inattention symptoms, peer relationship problems); parent report on a computer; Svalidation NR; higher = worse	Total problems, SDQ, Pre- to post-intervention change, age 4-6y, ITT analysis, mean (95% CI): Fish group (n=81): 0.22 (-0.47, 0.91) Meat group (n=89): -0.37 (-1.03, 0.30) Group difference: p=0.191 (Per-protocol analysis also NS)	N/A (RCT)	N/A (RCT)	N/A (RCT)	No true control group (i.e., habitual diet); fish intake is compared with active intervention (meat) Underpowered (required n=116/study group) Short intervention duration (16 wks) Low compliance in fish group (significantly different from meat group)	Being served 3 lunches per week for 16 weeks with 50-80g fatty fish vs meat per meal had no effect on pre- to post-intervention change in parent-reported mental health (SDQ) in 4-6 year old children.
Hysing, 2018	RCT-parallel arm	Fish Intervention Studies - KIDS (FINS-KIDS)	Norway	Baseline n = 232 Analytic n = 170	Norwegian Seafood Research Fund, Pelagia A/S	Mean (SD): 5.2 (0.6) y	0.538	NR	Family income (NOK): <749,999: 26.9% 750,000-1,249,999: 57.0% >1,250,000: 16.1% Parent education, mean (SD): 15.4 (1.6)y	Fish group: 3 prepared warm lunch meals/wk for 16wk containing 50-80g fatty fish (herring and mackerel) Meat group: 3 prepared warm lunch meals/wk for 16 wk containing 50-80g meat (chicken/lamb/beef)	Compliance (total intake of fish by fish group and meat by meat group), mean (SD): Fish group: 2070 (957) g Meat group: 2679 (872) g Group difference: p<0.0001	Baseline fish dinners/wk (mean): ~1.7 Baseline fish as spread meals/wk (mean): ~1.3	Baseline nutrients (mean): Serum 25(OH)D3: ~61 nmol/L Serum ferritin: ~30 μg/L EPA, %RBC fatty acids: ~0.9% DHA, %RBC fatty acids: ~6.5% Omega-3 Index: ~7.4% Urinary iodine concentration: ~154 μg/L Pre- to post-intervention change: Significantly higher increase in fish group: EPA, DHA, Omega-3 index Significantly higher increase in meat group: serum ferritin No difference: 25(OH)D3, urinary iodin…	NR	Mean (SD): 5.2 (0.6)y, after 16wk intervention period	behavior	social emotional	Strengths and Difficulties Questionnaire (SDQ)	Emotional problems subscale; parent report on a computer; validation NR; higher = worse	Emotional problems, SDQ, Pre- to post-intervention change, age 4-6y, ITT analysis, mean (95% CI): Fish group (n=81): -0.02 (-0.29, 0.24) Meat group (n=89): -0.08 (-0.33, 0.17) Group difference: p=0.765 (Per-protocol analysis also NS)	N/A (RCT)	N/A (RCT)	N/A (RCT)	No true control group (i.e., habitual diet); fish intake is compared with active intervention (meat) Underpowered (required n=116/study group) Short intervention duration (16 wks) Low compliance in fish group (significantly different from meat group)	Being served 3 lunches per week for 16 weeks with 50-80g fatty fish vs meat per meal had no effect on pre- to post-intervention change in parent-reported mental health (SDQ) in 4-6 year old children.
Hysing, 2018	RCT-parallel arm	Fish Intervention Studies - KIDS (FINS-KIDS)	Norway	Baseline n = 232 Analytic n = 170	Norwegian Seafood Research Fund, Pelagia A/S	Mean (SD): 5.2 (0.6) y	0.538	NR	Family income (NOK): <749,999: 26.9% 750,000-1,249,999: 57.0% >1,250,000: 16.1% Parent education, mean (SD): 15.4 (1.6)y	Fish group: 3 prepared warm lunch meals/wk for 16wk containing 50-80g fatty fish (herring and mackerel) Meat group: 3 prepared warm lunch meals/wk for 16 wk containing 50-80g meat (chicken/lamb/beef)	Compliance (total intake of fish by fish group and meat by meat group), mean (SD): Fish group: 2070 (957) g Meat group: 2679 (872) g Group difference: p<0.0001	Baseline fish dinners/wk (mean): ~1.7 Baseline fish as spread meals/wk (mean): ~1.3	Baseline nutrients (mean): Serum 25(OH)D3: ~61 nmol/L Serum ferritin: ~30 μg/L EPA, %RBC fatty acids: ~0.9% DHA, %RBC fatty acids: ~6.5% Omega-3 Index: ~7.4% Urinary iodine concentration: ~154 μg/L Pre- to post-intervention change: Significantly higher increase in fish group: EPA, DHA, Omega-3 index Significantly higher increase in meat group: serum ferritin No difference: 25(OH)D3, urinary iodin…	NR	Mean (SD): 5.2 (0.6)y, after 16wk intervention period	behavior	social emotional	Strengths and Difficulties Questionnaire (SDQ)	Peer problems subscale; parent report on a computer; validation NR; higher = worse	Peer problems, SDQ, Pre- to post-intervention change, age 4-6y, ITT analysis, mean (95% CI): Fish group (n=81): 0.07 (-0.15, 0.29) Meat group (n=89): -0.16 (-0.37, 0.05) Group difference: p=0.135 (Per-protocol analysis also NS)	N/A (RCT)	N/A (RCT)	N/A (RCT)	No true control group (i.e., habitual diet); fish intake is compared with active intervention (meat) Underpowered (required n=116/study group) Short intervention duration (16 wks) Low compliance in fish group (significantly different from meat group)	Being served 3 lunches per week for 16 weeks with 50-80g fatty fish vs meat per meal had no effect on pre- to post-intervention change in parent-reported mental health (SDQ) in 4-6 year old children.
Hysing, 2018	RCT-parallel arm	Fish Intervention Studies - KIDS (FINS-KIDS)	Norway	Baseline n = 232 Analytic n = 170	Norwegian Seafood Research Fund, Pelagia A/S	Mean (SD): 5.2 (0.6) y	0.538	NR	Family income (NOK): <749,999: 26.9% 750,000-1,249,999: 57.0% >1,250,000: 16.1% Parent education, mean (SD): 15.4 (1.6)y	Fish group: 3 prepared warm lunch meals/wk for 16wk containing 50-80g fatty fish (herring and mackerel) Meat group: 3 prepared warm lunch meals/wk for 16 wk containing 50-80g meat (chicken/lamb/beef)	Compliance (total intake of fish by fish group and meat by meat group), mean (SD): Fish group: 2070 (957) g Meat group: 2679 (872) g Group difference: p<0.0001	Baseline fish dinners/wk (mean): ~1.7 Baseline fish as spread meals/wk (mean): ~1.3	Baseline nutrients (mean): Serum 25(OH)D3: ~61 nmol/L Serum ferritin: ~30 μg/L EPA, %RBC fatty acids: ~0.9% DHA, %RBC fatty acids: ~6.5% Omega-3 Index: ~7.4% Urinary iodine concentration: ~154 μg/L Pre- to post-intervention change: Significantly higher increase in fish group: EPA, DHA, Omega-3 index Significantly higher increase in meat group: serum ferritin No difference: 25(OH)D3, urinary iodin…	NR	Mean (SD): 5.2 (0.6)y, after 16wk intervention period	behavior	attention	Strengths and Difficulties Questionnaire (SDQ)	Hyperactivity/inattention symptoms subscale; parent report on a computer; validation NR; higher = worse	Hyperactivity/inattention, SDQ, Pre- to post-intervention change, age 4-6y, ITT analysis, mean (95% CI): Fish group (n=81): 0.10 (-0.23, 0.42) Meat group (n=89): -0.03 (-0.35, 0.28) Group difference: p=0.536 (Per-protocol analysis also NS)	N/A (RCT)	N/A (RCT)	N/A (RCT)	No true control group (i.e., habitual diet); fish intake is compared with active intervention (meat) Underpowered (required n=116/study group) Short intervention duration (16 wks) Low compliance in fish group (significantly different from meat group)	Being served 3 lunches per week for 16 weeks with 50-80g fatty fish vs meat per meal had no effect on pre- to post-intervention change in parent-reported mental health (SDQ) in 4-6 year old children.
Hysing, 2018	RCT-parallel arm	Fish Intervention Studies - KIDS (FINS-KIDS)	Norway	Baseline n = 232 Analytic n = 170	Norwegian Seafood Research Fund, Pelagia A/S	Mean (SD): 5.2 (0.6) y	0.538	NR	Family income (NOK): <749,999: 26.9% 750,000-1,249,999: 57.0% >1,250,000: 16.1% Parent education, mean (SD): 15.4 (1.6)y	Fish group: 3 prepared warm lunch meals/wk for 16wk containing 50-80g fatty fish (herring and mackerel) Meat group: 3 prepared warm lunch meals/wk for 16 wk containing 50-80g meat (chicken/lamb/beef)	Compliance (total intake of fish by fish group and meat by meat group), mean (SD): Fish group: 2070 (957) g Meat group: 2679 (872) g Group difference: p<0.0001	.	Baseline nutrients (mean): Serum 25(OH)D3: ~61 nmol/L Serum ferritin: ~30 μg/L EPA, %RBC fatty acids: ~0.9% DHA, %RBC fatty acids: ~6.5% Omega-3 Index: ~7.4% Urinary iodine concentration: ~154 μg/L Pre- to post-intervention change: Significantly higher increase in fish group: EPA, DHA, Omega-3 index Significantly higher increase in meat group: serum ferritin No difference: 25(OH)D3, urinary iodin…	NR	Mean (SD): 5.2 (0.6)y, after 16wk intervention period	behavior	social emotional	Strengths and Difficulties Questionnaire (SDQ)	Conduct problems subscale; parent report on a computer; validation NR; higher = worse	Conduct problems, SDQ, Pre- to post-intervention change, age 4-6y, ITT analysis, mean (95% CI): Fish group (n=81): 0.04 (-0.22, 0.30) Meat group (n=89): -0.07 (-0.32, 0.18) Group difference: p=0.501 (Per-protocol analysis also NS)	N/A (RCT)	N/A (RCT)	N/A (RCT)	No true control group (i.e., habitual diet); fish intake is compared with active intervention (meat) Underpowered (required n=116/study group) Short intervention duration (16 wks) Low compliance in fish group (significantly different from meat group)	Being served 3 lunches per week for 16 weeks with 50-80g fatty fish vs meat per meal had no effect on pre- to post-intervention change in parent-reported mental health (SDQ) in 4-6 year old children.
Julvez, 2020	Prospective cohort study	INMA (Spanish Environment and Childhood Project )	Spain	Baseline n = 2644 pregnant women Analytic n = 1490 children	Spanish Institute of Health Carlos III-Ministry of Economy and Competitiveness, Generalitat de Catalunya-CIRIT, Generalitat Valenciana, Alicia Koplowitz Foundation, Universidad de Oviedo, Fundación Cajastur-Liberbank, Department of Health of the Basque Government, the Provincial Government of Gipuzkoa, the Fundación Roger Torné, Instituto de Salud Carlos III, and Spanish Institute of Health Carlo…	5y	0.49	NR	Education level, n (%) Primary school or less: 517 (23) High school: 940 (41) University degree: 821 (36) Maternal social class, n (%) I and III: 915 (41) III: 838 (37) IV & V: 494 (22)	Child seafood intake (g/wk)	FFQ validated for children; age 5y	Total seafood intake at 5y, median (IQR): 212 (143, 286) g/wk	% of total cord blood PUFA, median (IQR): DHA: 4.7 (3.9, 6.0) EPA: 0.2 (0.1, 0.3)	Cord blood mercury, median (IQR): 8.6 (5.0, 14.0) μg/L	8y	cognition	attention	Attention Network Test (ANT)	Omission errors; Computer-based test; Higher scores = worse attention performance	Child seafood consumption at 5y and Child ANT omission errors at 8y, IRR (95% CI): Q1 (median 84 g/wk, n=281): REF Q2 (median 162 g/wk, n=289): 0.92 (0.74, 1.14) Q3 (median 213 g/wk, n=307): 0.88 (0.70, 1.10) Q4 (median 271 g/wk, n=312): 0.92 (0.74, 1.16) Q5 (median 377 g/wk, n=301): 1.03 (0.82, 1.30) Trend p=0.646	Child sex, Child age, SES (maternal education and occupation), Parental education	Race/ethnicity, Infant feeding mode, Non-fish dietary exposure to n-3 PUFAs, Smoking, Family history of neurocognitive disorder	Cohort, Energy intake, Maternal age, Prepregnancy BMI, Parity, Mother's country of birth, Maternal Mediterranean diet score without seafood items during pregnancy, Child Mediterranean diet score without seafood items at age 5y	Some key confounders not accounted for,Outcome assessment - parental report, Child mercury level was not accounted	Seafood intake at age 5y was not associated with attention at age 8y.
Kalhoff, 2019	RCT-parallel arm	Polyunsaturated fatty acids in child nutrition (PINGU)	Germany	Baseline n = 214 Analytic n (FVEP) = 134 Analytic n (BSID-II) = 124	Federal Ministry of Education and Research, Module Innovations and New Ideas for the Nutritional Sector, HiPP GmbH & Co. Vertrieb KG	From age 5-7mo to 10mo	~49%	NR	Maternal social status (score considers education and income variables): Low: ~4% Medium: ~31% High: ~64%	All groups: Consume study-provided jarred baby foods beginning at age 5-7mo until age 10mo Rapeseed oil group: study food has ALA-rich rapeseed oil; 2 meals/wk are vegetable-potato-meat meals Fish group: 2 meals/wk are vegetable-potato-salmon meals Control group: study food has LA-rich corn oil; 2 meals/wk are vegetable-potato-meat meals	Compliance definition: Consume study food ≥5 times/wk; fish group additionally consume fish meals ≥1 time/wk (assessed with maternal food diary) Compliance rates (calculated for 1wk at month 6 and month 9) did not differ between groups	≥1 fish meal/wk (in fish group only): At 6mo: 76.5% At 9mo: 89.7%	DHA from study foods (g/wk): Rapeseed oil group, 5-7mo: 3.2 Rapeseed oil group, 8-10mo: 3.4 Fish group, 5-7mo: 297.1 Fish group, 8-10mo: 370.3 Control group, 5-7mo: 3.2 Control group, 8-10mo: 4.0 ARA from study foods (g/wk): Rapeseed oil group, 5-7mo: 44.2 Rapeseed oil group, 8-10mo: 36.5 Fish group, 5-7mo: 44.7 Fish group, 8-10mo: 49.3 Control group, 5-7mo: 34.8 Control group, 8-10mo: 37.0 ALA f…	NR	10mo	cognition	other	Flash visual evoked potential (FVEP)	Administered by doctor; interpretation NR	Intervention group (5-7mo to 10mo) and FVEP latency (ms) at 10mo*, mean (SD): Mean left + right eye: Rapeseed oil group (n=47): 111.5 (13.0) Fish group (n=41): 111.9 (12.6) Control group (n=46): 117.9 (18.1) Group difference: p=0.07 Left eye: Rapeseed oil group (n=47): 112.3 (15.7) Fish group (n=41): 111.1 (12.6) Control group (n=45): 118.7 (18.7) Group difference: p=0.03, but "differences were n…	N/A (RCT)	N/A (RCT)	N/A (RCT)	Methods describe an ITT analysis that isn't reported Study doesn't compare each intervention group independently against the control group Underpowered, although power analysis isn't for the outcomes in this paper Short intervention duration (3-5mo)	Infants fed jarred baby food containing fish or ALA-rich rapeseed oil or LA-rich corn oil (control) from the beginning of complementary feeding (5-7mo) to 10mo did not have significantly different developmental outcomes (FVEP and BSID-II) at 10mo.
Kalhoff, 2019	RCT-parallel arm	Polyunsaturated fatty acids in child nutrition (PINGU)	Germany	Baseline n = 214 Analytic n (FVEP) = 134 Analytic n (BSID-II) = 124	Federal Ministry of Education and Research, Module Innovations and New Ideas for the Nutritional Sector, HiPP GmbH & Co. Vertrieb KG	From age 5-7mo to 10mo	~49%	NR	Maternal social status (score considers education and income variables): Low: ~4% Medium: ~31% High: ~64%	All groups: Consume study-provided jarred baby foods beginning at age 5-7mo until age 10mo Rapeseed oil group: study food has ALA-rich rapeseed oil; 2 meals/wk are vegetable-potato-meat meals Fish group: 2 meals/wk are vegetable-potato-salmon meals Control group: study food has LA-rich corn oil; 2 meals/wk are vegetable-potato-meat meals	Compliance definition: Consume study food ≥5 times/wk; fish group additionally consume fish meals ≥1 time/wk (assessed with maternal food diary) Compliance rates (calculated for 1wk at month 6 and month 9) did not differ between groups	≥1 fish meal/wk (in fish group only): At 6mo: 76.5% At 9mo: 89.7%	DHA from study foods (g/wk): Rapeseed oil group, 5-7mo: 3.2 Rapeseed oil group, 8-10mo: 3.4 Fish group, 5-7mo: 297.1 Fish group, 8-10mo: 370.3 Control group, 5-7mo: 3.2 Control group, 8-10mo: 4.0 ARA from study foods (g/wk): Rapeseed oil group, 5-7mo: 44.2 Rapeseed oil group, 8-10mo: 36.5 Fish group, 5-7mo: 44.7 Fish group, 8-10mo: 49.3 Control group, 5-7mo: 34.8 Control group, 8-10mo: 37.0 ALA f…	NR	10mo	cognition	mental development	Bayley Scales of Infant Development II (BSID-II)	Mental developmental index (MDI); administered by 3 certified assessors; interpretation NR	Intervention group (5-7 to 10mo) and BSID-II MDI at 10mo*, mean (SD): Rapeseed oil group (n=40): 99.1 (9.3) Fish group (n=39): 98.7 (10.9) Control group (n=45): 96.8 (8.8) Group difference: p=0.78 *Note: There was no group difference in MDI at baseline (5-7mo)	N/A (RCT)	N/A (RCT)	N/A (RCT)	Methods describe an ITT analysis that isn't reported Study doesn't compare each intervention group independently against the control group Underpowered, although power analysis isn't for the outcomes in this paper Short intervention duration (3-5mo)	Infants fed jarred baby food containing fish or ALA-rich rapeseed oil or LA-rich corn oil (control) from the beginning of complementary feeding (5-7mo) to 10mo did not have significantly different developmental outcomes (FVEP and BSID-II) at 10mo.
Kalhoff, 2019	RCT-parallel arm	Polyunsaturated fatty acids in child nutrition (PINGU)	Germany	Baseline n = 214 Analytic n (FVEP) = 134 Analytic n (BSID-II) = 124	Federal Ministry of Education and Research, Module Innovations and New Ideas for the Nutritional Sector, HiPP GmbH & Co. Vertrieb KG	From age 5-7mo to 10mo	~49%	NR	Maternal social status (score considers education and income variables): Low: ~4% Medium: ~31% High: ~64%	All groups: Consume study-provided jarred baby foods beginning at age 5-7mo until age 10mo Rapeseed oil group: study food has ALA-rich rapeseed oil; 2 meals/wk are vegetable-potato-meat meals Fish group: 2 meals/wk are vegetable-potato-salmon meals Control group: study food has LA-rich corn oil; 2 meals/wk are vegetable-potato-meat meals	Compliance definition: Consume study food ≥5 times/wk; fish group additionally consume fish meals ≥1 time/wk (assessed with maternal food diary) Compliance rates (calculated for 1wk at month 6 and month 9) did not differ between groups	≥1 fish meal/wk (in fish group only): At 6mo: 76.5% At 9mo: 89.7%	DHA from study foods (g/wk): Rapeseed oil group, 5-7mo: 3.2 Rapeseed oil group, 8-10mo: 3.4 Fish group, 5-7mo: 297.1 Fish group, 8-10mo: 370.3 Control group, 5-7mo: 3.2 Control group, 8-10mo: 4.0 ARA from study foods (g/wk): Rapeseed oil group, 5-7mo: 44.2 Rapeseed oil group, 8-10mo: 36.5 Fish group, 5-7mo: 44.7 Fish group, 8-10mo: 49.3 Control group, 5-7mo: 34.8 Control group, 8-10mo: 37.0 ALA f…	NR	10mo	movement/physical	motor skills	Bayley Scales of Infant Development II (BSID-II)	Psychomotor developmental index (PDI); administered by 3 certified assessors; interpretation NR	Intervention group (5-7 to 10mo) and BSID-II PDI at 10mo*, mean (SD): Rapeseed oil group (n=40): 100.4 (7.9) Fish group (n=39): 99.8 (9.2) Control group (n=45): 100.2 (9.3) Group difference: p=0.83 *Note: There was no group difference in PDI at baseline (5-7mo)	N/A (RCT)	N/A (RCT)	N/A (RCT)	Methods describe an ITT analysis that isn't reported Study doesn't compare each intervention group independently against the control group Underpowered, although power analysis isn't for the outcomes in this paper Short intervention duration (3-5mo)	Infants fed jarred baby food containing fish or ALA-rich rapeseed oil or LA-rich corn oil (control) from the beginning of complementary feeding (5-7mo) to 10mo did not have significantly different developmental outcomes (FVEP and BSID-II) at 10mo.
Kim, 2009	Prospective cohort study	ALLERGY 2000	Sweden	Questionnaire sent, n=18,158 Questionnaire returned, n=10,837 (response rate 59.7%) Analytic n= 9,448	Swedish Society of Medicine, and Department of Public Health at the Västra Götaland Region	15 y	0.505	Foreign descent: No: 88.3% Yes: 11.7%	Parents' education: Elementary school: 7.5% Secondary modern school: 46.3% College/University: 44.5% Type of housing: Apartment: 20.7% Detached/terrace house: 79.3%	Fish intake (svg/wk)	Self-administered questionnaire; frequency of meals containing fish; Validation: NR	Fish intake: < 1/wk: 24.2% 1/wk: 56.5% > 1/wk: 19.3%	NR	NR	16 y	cognition	intelligence	School grade, total score; entrance criterion to senior high school in Sweden	Total grade score; summing grades in 16 subjects; std way of expressing cumulated knowledge of 9y of compulsory school in Sweden; Higher score = higher performance	Association between Fish intake and School grade, B (95% CI) Fish intake, n = 9448 < 1/wk: Ref 1/wk: 14.5 (11.8, 17.1), p < 0.0001 > 1/wk: 19.9 (16.5, 23.3), p < 0.0001 Additional results presented, not extracted in detail: Fish intake and school grades, stratified for parents' education: significantly high grades among groups with frequent fish intake were found within all strata of parents’ edu…	Child sex, Child age, Race/ethnicity, SES, Parental education	Non-fish dietary exposure to n-3 PUFAs, Smoking	BMI, Physical exercise	Did not account several confounding factors, Exposure assessment- not validated, self-reported, and recorded frequency of fish intake, not amount.	Frequency of fish intake among school children at 15 y was positively associated with cumulative school grades at 16 y.
Kvestad, 2018	RCT-parallel arm	Fish Intervention Studies - KIDS (FINS-KIDS)	Norway	Baseline n = 232 Analytic n = 210	Norwegian Seafood Research Fund, Pelagia A/S	Mean (SD): 5.2 (0.6) y	0.524	NR	Family income (NOK): <749,999: ~25% 750,000-1,249,999: ~58% >1,250,000: ~16% Mean parent education: ~15y	Fish group: 3 prepared warm lunch meals/wk for 16wk containing 50-80g fatty fish (herring and mackerel) Meat group: 3 prepared warm lunch meals/wk for 16 wk containing 50-80g meat (chicken/lamb/beef)	NR	Baseline seafood dinners: ≤3 times/mo: 12.2% 1 time/wk: 38.6% 2-3 times/wk: 47.6% ≥4 times/wk: 1.6% Baseline seafood as bread spread: ≤3 times/mo: 50.8% 1-2 times/wk: 33.3% 3-5 times/wk: 13.2% ≥5 times/wk: 2.6%	RBC EPA, mean (SD): 0.02 (0.01) mg/g RBC DHA, mean (SD): 0.14 (0.03) mg/g	Baseline THHg, mean (SD): 0.374 (0.204) mg/kg Pre- to post-intervention change, mean (95% CI): Fish group: 0.162 (0.111, 0.213) mg/kg Meat group: -0.052 (-0.103, -0.002) mg/kg Group difference: p<0.001	Mean (SD): 5.2 (0.6)y, after 16wk intervention period	cognition	intelligence	Norwegian version of the Wechsler Preschool and Primary Scale of Intelligence, 3rd edition (WPPSI-III)	Full scale IQ; some combination (NR) of subtests for information, vocabulary, word reasoning, block design, matrix reasoning, picture concepts, coding, symbol search; validated; administered by trained students in medicine and nutrition; higher score = better	WPPSI-III full scale IQ post-intervention* scores (95% CI) at age 4-6y: Fish group (n=101): 162.6 (156.5, 168.6) Meat group (n=109): 160.0 (154.1, 165.9) Group difference: p=0.475 *Note: there was no baseline difference between groups	N/A (RCT)	N/A (RCT)	N/A (RCT)	No control group (i.e., habitual diet); fish intake is compared with another intervetion (meat) Short intervention duration (would there really be measurable cognition differences with 16 weeks of increased fish intake?) Low compliance in fish group (significantly different from meat groups)	Being served 3 lunches per week for 16 weeks with 50-80g fatty fish vs meat per meal had no effect on intelligence scores (WPPSI-III) in 4-6 year old children.
Kvestad, 2018	RCT-parallel arm	Fish Intervention Studies - KIDS (FINS-KIDS)	Norway	Baseline n = 232 Analytic n = 210	Norwegian Seafood Research Fund, Pelagia A/S	Mean (SD): 5.2 (0.6) y	0.524	NR	Family income (NOK): <749,999: ~25% 750,000-1,249,999: ~58% >1,250,000: ~16% Mean parent education: ~15y	Fish group: 3 prepared warm lunch meals/wk for 16wk containing 50-80g fatty fish (herring and mackerel) Meat group: 3 prepared warm lunch meals/wk for 16 wk containing 50-80g meat (chicken/lamb/beef)	NR	Baseline seafood dinners: ≤3 times/mo: 12.2% 1 time/wk: 38.6% 2-3 times/wk: 47.6% ≥4 times/wk: 1.6% Baseline seafood as bread spread: ≤3 times/mo: 50.8% 1-2 times/wk: 33.3% 3-5 times/wk: 13.2% ≥5 times/wk: 2.6%	RBC EPA, mean (SD): 0.02 (0.01) mg/g RBC DHA, mean (SD): 0.14 (0.03) mg/g	Baseline THHg, mean (SD): 0.374 (0.204) mg/kg Pre- to post-intervention change, mean (95% CI): Fish group: 0.162 (0.111, 0.213) mg/kg Meat group: -0.052 (-0.103, -0.002) mg/kg Group difference: p<0.001	Mean (SD): 5.2 (0.6)y, after 16wk intervention period	cognition	intelligence	Norwegian version of the Wechsler Preschool and Primary Scale of Intelligence, 3rd edition (WPPSI-III)	Performance IQ subscale some combination (NR) of subtests for information, vocabulary, word reasoning, block design, matrix reasoning, picture concepts, coding, symbol search; validated; administered by trained students in medicine and nutrition; higher score = better	WPPSI-III performance IQ subscale post-intervention* scores (95% CI) at age 4-6y: Fish group (n=101): 56.4 (54.9, 57.9) Meat group (n=109): 56.4 (55.0, 57.8) Group difference: p=0.973 *Note: there was no baseline difference between groups	N/A (RCT)	N/A (RCT)	N/A (RCT)	No control group (i.e., habitual diet); fish intake is compared with another intervetion (meat) Short intervention duration (would there really be measurable cognition differences with 16 weeks of increased fish intake?) Low compliance in fish group (significantly different from meat groups)	Being served 3 lunches per week for 16 weeks with 50-80g fatty fish vs meat per meal had no effect on intelligence scores (WPPSI-III) in 4-6 year old children.
Kvestad, 2018	RCT-parallel arm	Fish Intervention Studies - KIDS (FINS-KIDS)	Norway	Baseline n = 232 Analytic n = 210	Norwegian Seafood Research Fund, Pelagia A/S	Mean (SD): 5.2 (0.6) y	0.524	NR	Family income (NOK): <749,999: ~25% 750,000-1,249,999: ~58% >1,250,000: ~16% Mean parent education: ~15y	Fish group: 3 prepared warm lunch meals/wk for 16wk containing 50-80g fatty fish (herring and mackerel) Meat group: 3 prepared warm lunch meals/wk for 16 wk containing 50-80g meat (chicken/lamb/beef)	NR	Baseline seafood dinners: ≤3 times/mo: 12.2% 1 time/wk: 38.6% 2-3 times/wk: 47.6% ≥4 times/wk: 1.6% Baseline seafood as bread spread: ≤3 times/mo: 50.8% 1-2 times/wk: 33.3% 3-5 times/wk: 13.2% ≥5 times/wk: 2.6%	RBC EPA, mean (SD): 0.02 (0.01) mg/g RBC DHA, mean (SD): 0.14 (0.03) mg/g	Baseline THHg, mean (SD): 0.374 (0.204) mg/kg Pre- to post-intervention change, mean (95% CI): Fish group: 0.162 (0.111, 0.213) mg/kg Meat group: -0.052 (-0.103, -0.002) mg/kg Group difference: p<0.001	Mean (SD): 5.2 (0.6)y, after 16wk intervention period	cognition	processing speed	Norwegian version of the Wechsler Preschool and Primary Scale of Intelligence, 3rd edition (WPPSI-III)	Processing speed quotient subscale some combination (NR) of subtests for information, vocabulary, word reasoning, block design, matrix reasoning, picture concepts, coding, symbol search; validated; administered by trained students in medicine and nutrition; higher score = better	WPPSI-III processing speed quotient subscale post-intervention* scores (95% CI) at age 4-6y: Fish group (n=101): 45.1 (42.8, 47.4) Meat group (n=109): 44.3 (42.1, 46.5) Group difference: p=0.613 *Note: there was no baseline difference between groups	N/A (RCT)	N/A (RCT)	N/A (RCT)	No control group (i.e., habitual diet); fish intake is compared with another intervetion (meat) Short intervention duration (would there really be measurable cognition differences with 16 weeks of increased fish intake?) Low compliance in fish group (significantly different from meat groups)	Being served 3 lunches per week for 16 weeks with 50-80g fatty fish vs meat per meal had no effect on intelligence scores (WPPSI-III) in 4-6 year old children.
Kvestad, 2018	RCT-parallel arm	Fish Intervention Studies - KIDS (FINS-KIDS)	Norway	Baseline n = 232 Analytic n = 210	Norwegian Seafood Research Fund, Pelagia A/S	Mean (SD): 5.2 (0.6) y	0.524	NR	Family income (NOK): <749,999: ~25% 750,000-1,249,999: ~58% >1,250,000: ~16% Mean parent education: ~15y	Fish group: 3 prepared warm lunch meals/wk for 16wk containing 50-80g fatty fish (herring and mackerel) Meat group: 3 prepared warm lunch meals/wk for 16 wk containing 50-80g meat (chicken/lamb/beef)	NR	Baseline seafood dinners: ≤3 times/mo: 12.2% 1 time/wk: 38.6% 2-3 times/wk: 47.6% ≥4 times/wk: 1.6% Baseline seafood as bread spread: ≤3 times/mo: 50.8% 1-2 times/wk: 33.3% 3-5 times/wk: 13.2% ≥5 times/wk: 2.6%	RBC EPA, mean (SD): 0.02 (0.01) mg/g RBC DHA, mean (SD): 0.14 (0.03) mg/g	Baseline THHg, mean (SD): 0.374 (0.204) mg/kg Pre- to post-intervention change, mean (95% CI): Fish group: 0.162 (0.111, 0.213) mg/kg Meat group: -0.052 (-0.103, -0.002) mg/kg Group difference: p<0.001	Mean (SD): 5.2 (0.6)y, after 16wk intervention period	cognition	intelligence	Norwegian version of the Wechsler Preschool and Primary Scale of Intelligence, 3rd edition (WPPSI-III)	Verbal IQ subscale; some combination (NR) of subtests for information, vocabulary, word reasoning, block design, matrix reasoning, picture concepts, coding, symbol search; validated; administered by trained students in medicine and nutrition; higher score = better	WPPSI-III verbal IQ subscale post-intervention* scores (95% CI) at age 4-6y: Fish group (n=101): 60.2 (57.9, 62.5) Meat group (n=109): 60.1 (57.8, 62.3) Group difference: p=0.914 *Note: there was no baseline difference between groups	N/A (RCT)	N/A (RCT)	N/A (RCT)	No control group (i.e., habitual diet); fish intake is compared with another intervetion (meat) Short intervention duration (would there really be measurable cognition differences with 16 weeks of increased fish intake?) Low compliance in fish group (significantly different from meat groups)	Being served 3 lunches per week for 16 weeks with 50-80g fatty fish vs meat per meal had no effect on intelligence scores (WPPSI-III) in 4-6 year old children.
Liu, 2017	Prospective cohort study	China Jintan Child Cohort Study	China	Baseline n= 1009 Analytic n= 541	National Institutes of Health/National Institute of Environmental Health Sciences and National Institute on Alcohol Abuse and Alcoholism.	9-11 y	0.484	NR	Father’s education: Less than high school: 34.6% High school: 34.4% College or higher: 31.1% Father's occupation: Unemployment: 4.4% Worker: 55.2% Professional: 40.4% Mother’s education: Less than high school: 49.4% High school: 31.4% College or higher: 19.2% Mother's occupation: Unemployment: 26.6% Worker: 44.0% Professional: 29.4%	Fish intake (frequency: often, sometimes, seldom/never)	FFQ; single question; self-administered, validation: NR	Frequency of fish intake: Never or seldom: 16.5% Sometimes: 58.2% Often: 25.3%	NR	NR	12 y	cognition	intelligence	Wechsler Intelligence Scales for Children (WISC-R Chiense version)	Full scale IQ, sum of Verbal IQ and Performance IQ; administered by trained researchers; higher score= performance	Association between fish intake at age 9-11 and Full Scale IQ at 12 y Fish intake, β (SE) Never or seldom (n=89): Ref Sometimes (n=315): 3.31 (1.45), p = 0.023 Often (n=137): 4.80 (1.63), p = 0.003	Child sex, Child age, SES, Parental education	Race/ethnicity, Infant feeding mode, Non-fish dietary exposure to n-3 PUFAs	Siblings, home location, breakfast consumption habits	Did not account serveral confounding factors; Exposure assessment: cannot determine; Did not record types and amount of fish intake	Child fish intake at 9-11 y was significantly associated with higher child verbal IQ, performance IQ and full scale IQ at 12 y.
Liu, 2017	Prospective cohort study	China Jintan Child Cohort Study	China	Baseline n= 1009 Analytic n= 541	National Institutes of Health/National Institute of Environmental Health Sciences and National Institute on Alcohol Abuse and Alcoholism.	9-11 y	0.484	NR	Father’s education: Less than high school: 34.6% High school: 34.4% College or higher: 31.1% Father's occupation: Unemployment: 4.4% Worker: 55.2% Professional: 40.4% Mother’s education: Less than high school: 49.4% High school: 31.4% College or higher: 19.2% Mother's occupation: Unemployment: 26.6% Worker: 44.0% Professional: 29.4%	Fish intake (frequency: often, sometimes, seldom/never)	FFQ; single question; self-administered, validation: NR	Frequency of fish intake: Never or seldom: 16.5% Sometimes: 58.2% Often: 25.3%	NR	NR	12 y	cognition	intelligence	Wechsler Intelligence Scales for Children (WISC-R Chiense version)	Performance IQ, sum of non-verbal subsets:Picture Arrangement, Picture Completion, Object Assembly, Block Design, Coding and Mazes; administered by trained researchers; higher score= better performance	Association between fish intake at age 9-11 and Performance IQ at 12 y Fish intake, β (SE) Never or seldom (n=89): Ref Sometimes (n=315): 2.52 (1.51), p = 0.097 Often (n=137): 3.79 (1.69), p = 0.026	Child sex, Child age, SES, Parental education	Race/ethnicity, Infant feeding mode, Non-fish dietary exposure to n-3 PUFAs	Siblings, home location, breakfast consumption habits	Did not account serveral confounding factors; Exposure assessment: cannot determine; Did not record types and amount of fish intake	Child fish intake at 9-11 y was significantly associated with higher child verbal IQ, performance IQ and full scale IQ at 12 y.
Liu, 2017	Prospective cohort study	China Jintan Child Cohort Study	China	Baseline n= 1009 Analytic n= 541	National Institutes of Health/National Institute of Environmental Health Sciences and National Institute on Alcohol Abuse and Alcoholism.	9-11 y	0.484	NR	Father’s education: Less than high school: 34.6% High school: 34.4% College or higher: 31.1% Father's occupation: Unemployment: 4.4% Worker: 55.2% Professional: 40.4% Mother’s education: Less than high school: 49.4% High school: 31.4% College or higher: 19.2% Mother's occupation: Unemployment: 26.6% Worker: 44.0% Professional: 29.4%	Fish intake (frequency: often, sometimes, seldom/never)	FFQ; single question; self-administered, validation: NR	Frequency of fish intake: Never or seldom: 16.5% Sometimes: 58.2% Often: 25.3%	NR	NR	12 y	cognition	intelligence	Wechsler Intelligence Scales for Children (WISC-R Chiense version)	Verbal IQ, sum of verbal subsets: Information, Comprehension, Arithmetic, Vocabulary, Similarities and Digit Span; administered by trained researchers; higher score= better performance	Association between fish intake at age 9-11 and Verbal IQ at 12 y Fish intake, β (SE) Never or seldom (n=89): Ref Sometimes (n=315): 2.92 (1.39), p = 0.036 Often (n=137): 4.75 (1.55), p = 0.002	Child sex, Child age, SES, Parental education	Race/ethnicity, Infant feeding mode, Non-fish dietary exposure to n-3 PUFAs	Siblings, home location, breakfast consumption habits	Did not account serveral confounding factors; Exposure assessment: cannot determine; Did not record types and amount of fish intake	Child fish intake at 9-11 y was significantly associated with higher child verbal IQ, performance IQ and full scale IQ at 12 y.
McMartin, 2012	Prospective cohort study	Children's Lifestyle and School Performance Study (CLASS)	Canada	Baseline n = 5517 Analytic n = 3757	Canada Foundation for Innovation Leaders Opportunity Fund, Canadian Population Health Initiative, Canadian Institutes for Health Research, The Heart and Stroke Foundation of Canada	10-11y (in 2003)	0.52	NR	Household income ($CAN): <20,000: 11% 20,001-40,000:23% 40,001-60,000: 27% >60,000: 39% Parent education: Secondary school or less: 31% College: 38% University: 31%	Fish intake, svg/d (usual intake over previous 12mo)	Harvard Youth/Adolescent Food Frequency Questionnaire (YAQ); self-administered; validated	NR	NR	NR	~10-11y (2003) through 13-14y (2006)	depression	social emotional	Internalizing disorder, including depression and anxiety	Number of healthcare provider contacts for internalizing disorder, between 2003-2006	Number of daily servings of fish at age 10-11y (in 2003) and number of healthcare provider contacts for internalizing disorder from 2003-2006 (n=3757), IRR (95% CI): First tertile: REF Second tertile: 0.88 (0.56, 1.39) Third tertile: 0.59 (0.41, 0.87)	Child sex, SES, Parental education	Child age, Race/ethnicity, Infant feeding mode, Non-fish dietary exposure to n-3 PUFAs, Smoking, Family history of neurocognitive disorder	Energy intake, parent marital status, body weight status, physical activity level, geographical area	Potential for reverse causation	Fish intake around age 10 was associated with lower rates of being diagnosed with internalizing disorder (e.g., depression, anxiety) across the following three years.
Mesirow, 2017	Prospective cohort study	Avon Longitudinal Study of Children and Parents (ALSPAC)	United Kingdom (UK)	Baseline: 13,988 Analytical: 5,727	Eunice Kennedy Shriver National Institute of Child Health, Human Development of the National Institutes of Health, and Economic and Social Research Council	3 y	0.501	Caucasian/White: 98%	Low SES: ~11% No educational qualifications: 10.1% Financial difficulties: 18.9%	Fish consumption (svg/wk), white fish, other fish, and shellfish intake	FFQ; validated; reported by parents	Child seafood intake at 3 y, Weekly servings, Mean (SE): Children with severe conduct problems (EOP): ~ 1.18 (0.09) Children developing typically (Low CP): ~ 1.28 (0.03)	NR	NR	4-13y (at least 4 data points, collected at: 4, 7, 8, 10, 12, 13y)	behavior	social emotional	Strengths and Difficulties Questionnaire (SDQ)	Conduct problem subscale; Validated, parental report; Children assigned to group based on developmental trajectory from 4-13y: (1) Early-onset persistent (EOP), (2) childhood limited (CL), (3) adolescent-onset (AO), (4) "low" conduct problems (Low CP)	Child seafood intake at 3y, Weekly servings, Mean (SE) by Conduct Problem Trajectory: EOP (severe conduct problems): Boys, n=348: 1.11 (0.08); Girls, n=268: 1.25 (0.09) Low CP (low conduct problems; typically developing children): Boys, n=2312: 1.21 (0.03); Girls, n=2420: 1.35 (0.03) Conduct Problem Trajectory: p=0.12 Sex: p=0.025	Child sex, Child age, SES, Smoking, Child birth weight, Parental education, Family history of neurocognitive disorders	Race/ethnicity, Non-fish dietary exposure to n-3	Breastfeeding status, Family Adversity Index, Birth complications, Energy intake	Some key confounders not accounted for, Outcome assessment - parental report, Did not account for child mercury exposure, reporting bias	Fish intake (white fish, other fish, shellfish) at 3y was not significantly associated with conduct problem scores in children and young adolescents.
Oyen, 2018	RCT-parallel arm	Fish Intervention Studies - KIDS (FINS-KIDS)	Norway	Baseline n = 232 Analytic n = 218	Norwegian Seafood Research Fund, Pelagia A/S	Mean (SD): 5.2 (0.6) y	0.514	NR	Family income (NOK): <749,999: ~26% 750,000-1,249,999: ~57% >1,250,000: ~16% Mean parent education: ~15y	Fish group: 3 prepared warm lunch meals/wk for 16wk containing 50-80g fatty fish (herring and mackerel) Meat group: 3 prepared warm lunch meals/wk for 16 wk containing 50-80g meat (chicken/lamb/beef)	Compliance (total intake of fish by fish group and meat by meat group), mean (SD): Fish group: 2070 (978) g Meat group: 2675 (850) g Group difference: p<0.0001 Background diet, group differences: NS	Baseline seafood intake (mean): Seafood dinners/wk: ~1.7 Mackerel dinners/wk: ~0.1 Herring dinners/wk: ~0.0 Fish as a bread spread meals/wk: ~1.3	Baseline biological parameters (mean): Sum FA: ~2.2 mg/g Sum SFA: ~0.85 mg/g Sum MUFA: ~0.45 mg/g LA: ~0.25 mg/g AA: ~0.29 mg/g EPA: ~0.02 mg/g DPA: ~0.04 mg/g DHA: ~0.14 mg/g Serum 25(OH)D3: ~61 nmol/L Serum ferritin: ~30 μg/L Urinary iodine concentration: ~156 μg/L Pre- to post-intervention change: Significantly higher increase in fish group: EPA, DHA, Omega-3 Index Significantly higher increas…	NR	Mean (SD): 5.2 (0.6)y, after 16wk intervention period	movement/physical	dexterity	9-hole peg test (9HPT)	Timed fine-motor coordination/dexterity test; validated; administered by trained students in medicine and nutrition; lower score = better	Fine motor coordination/dexterity, 9HPT: Pre- to post-intervention change, age 4-6y, ITT analysis, mean (95% CI): Dominant hand: Fish group (n=105): −2.7 (−3.6, −1.8) Meat group (n=113): −1.8 (−2.7, −1.0) Group difference: p=0.19 (Per-protocol analysis also NS)	N/A (RCT)	N/A (RCT)	N/A (RCT)	No true control group (i.e., habitual diet); fish intake is compared with active control (meat) Underpowered (required n=116/study group) Short intervention duration (16 wks) Low compliance in fish group (significantly different from meat group)	Being served 3 lunches per week for 16 weeks with 50-80g fatty fish vs meat per meal had no effect on pre- to post-intervention change in intelligence (WPPSI-III) or fine-motor coordination with the dominant hand (9-hole peg test) in 4-6 year old preschool children. However, children in the fish group had signifiantly larger improvements in fine-motor coordination with their non-dominant hand tha…
Oyen, 2018	RCT-parallel arm	Fish Intervention Studies - KIDS (FINS-KIDS)	Norway	Baseline n = 232 Analytic n = 218	Norwegian Seafood Research Fund, Pelagia A/S	Mean (SD): 5.2 (0.6) y	0.514	NR	Family income (NOK): <749,999: ~26% 750,000-1,249,999: ~57% >1,250,000: ~16% Mean parent education: ~15y	Fish group: 3 prepared warm lunch meals/wk for 16wk containing 50-80g fatty fish (herring and mackerel) Meat group: 3 prepared warm lunch meals/wk for 16 wk containing 50-80g meat (chicken/lamb/beef)	Compliance (total intake of fish by fish group and meat by meat group), mean (SD): Fish group: 2070 (978) g Meat group: 2675 (850) g Group difference: p<0.0001 Background diet, group differences: NS	Baseline seafood intake (mean): Seafood dinners/wk: ~1.7 Mackerel dinners/wk: ~0.1 Herring dinners/wk: ~0.0 Fish as a bread spread meals/wk: ~1.3	Baseline biological parameters (mean): Sum FA: ~2.2 mg/g Sum SFA: ~0.85 mg/g Sum MUFA: ~0.45 mg/g LA: ~0.25 mg/g AA: ~0.29 mg/g EPA: ~0.02 mg/g DPA: ~0.04 mg/g DHA: ~0.14 mg/g Serum 25(OH)D3: ~61 nmol/L Serum ferritin: ~30 μg/L Urinary iodine concentration: ~156 μg/L Pre- to post-intervention change: Significantly higher increase in fish group: EPA, DHA, Omega-3 Index Significantly higher increas…	NR	Mean (SD): 5.2 (0.6)y, after 16wk intervention period	cognition	intelligence	Norwegian version of the Wechsler Preschool and Primary Scale of Intelligence, 3rd edition (WPPSI-III)	Coding sub-test; validated; administered by trained students in medicine and nutrition; higher score = better	Coding sub-test, WPPSI-III: Pre- to post-intervention change, age 4-6y, ITT analysis, mean (95% CI): Fish group (n=105): 4.5 (2.9, 6.2) Meat group (n=113): 5.2 (3.6, 6.8) Group difference: p=0.58 (Per-protocol analysis also NS)	N/A (RCT)	N/A (RCT)	N/A (RCT)	No true control group (i.e., habitual diet); fish intake is compared with active control (meat) Underpowered (required n=116/study group) Short intervention duration (16 wks) Low compliance in fish group (significantly different from meat group)	Being served 3 lunches per week for 16 weeks with 50-80g fatty fish vs meat per meal had no effect on pre- to post-intervention change in intelligence (WPPSI-III) or fine-motor coordination with the dominant hand (9-hole peg test) in 4-6 year old preschool children. However, children in the fish group had signifiantly larger improvements in fine-motor coordination with their non-dominant hand tha…
Oyen, 2018	RCT-parallel arm	Fish Intervention Studies - KIDS (FINS-KIDS)	Norway	Baseline n = 232 Analytic n = 218	Norwegian Seafood Research Fund, Pelagia A/S	Mean (SD): 5.2 (0.6) y	0.514	NR	Family income (NOK): <749,999: ~26% 750,000-1,249,999: ~57% >1,250,000: ~16% Mean parent education: ~15y	Fish group: 3 prepared warm lunch meals/wk for 16wk containing 50-80g fatty fish (herring and mackerel) Meat group: 3 prepared warm lunch meals/wk for 16 wk containing 50-80g meat (chicken/lamb/beef)	Compliance (total intake of fish by fish group and meat by meat group), mean (SD): Fish group: 2070 (978) g Meat group: 2675 (850) g Group difference: p<0.0001 Background diet, group differences: NS	Baseline seafood intake (mean): Seafood dinners/wk: ~1.7 Mackerel dinners/wk: ~0.1 Herring dinners/wk: ~0.0 Fish as a bread spread meals/wk: ~1.3	Baseline biological parameters (mean): Sum FA: ~2.2 mg/g Sum SFA: ~0.85 mg/g Sum MUFA: ~0.45 mg/g LA: ~0.25 mg/g AA: ~0.29 mg/g EPA: ~0.02 mg/g DPA: ~0.04 mg/g DHA: ~0.14 mg/g Serum 25(OH)D3: ~61 nmol/L Serum ferritin: ~30 μg/L Urinary iodine concentration: ~156 μg/L Pre- to post-intervention change: Significantly higher increase in fish group: EPA, DHA, Omega-3 Index Significantly higher increas…	NR	Mean (SD): 5.2 (0.6)y, after 16wk intervention period	cognition	intelligence	Norwegian version of the Wechsler Preschool and Primary Scale of Intelligence, 3rd edition (WPPSI-III)	Full scale IQ; some combination (NR) of subtests for information, vocabulary, word reasoning, block design, matrix reasoning, picture concepts, coding, symbol search; validated; administered by trained students in medicine and nutrition; higher score = better	Total raw score, WPPSI-III: Pre- to post-intervention change, age 4-6y, ITT analysis, mean (95% CI): Fish group (n=105): 17.7 (14.8, 20.7) Meat group (n=113): 17.8 (15.0, 20.6) Group difference: p=0.97 (Per-protocol analysis found a significantly larger increase in fish group than in meat group, p=0.006)	N/A (RCT)	N/A (RCT)	N/A (RCT)	No true control group (i.e., habitual diet); fish intake is compared with active control (meat) Underpowered (required n=116/study group) Short intervention duration (16 wks) Low compliance in fish group (significantly different from meat group)	Being served 3 lunches per week for 16 weeks with 50-80g fatty fish vs meat per meal had no effect on pre- to post-intervention change in intelligence (WPPSI-III) or fine-motor coordination with the dominant hand (9-hole peg test) in 4-6 year old preschool children. However, children in the fish group had signifiantly larger improvements in fine-motor coordination with their non-dominant hand tha…
Oyen, 2018	RCT-parallel arm	Fish Intervention Studies - KIDS (FINS-KIDS)	Norway	Baseline n = 232 Analytic n = 218	Norwegian Seafood Research Fund, Pelagia A/S	Mean (SD): 5.2 (0.6) y	0.514	NR	Family income (NOK): <749,999: ~26% 750,000-1,249,999: ~57% >1,250,000: ~16% Mean parent education: ~15y	Fish group: 3 prepared warm lunch meals/wk for 16wk containing 50-80g fatty fish (herring and mackerel) Meat group: 3 prepared warm lunch meals/wk for 16 wk containing 50-80g meat (chicken/lamb/beef)	Compliance (total intake of fish by fish group and meat by meat group), mean (SD): Fish group: 2070 (978) g Meat group: 2675 (850) g Group difference: p<0.0001 Background diet, group differences: NS	Baseline seafood intake (mean): Seafood dinners/wk: ~1.7 Mackerel dinners/wk: ~0.1 Herring dinners/wk: ~0.0 Fish as a bread spread meals/wk: ~1.3	Baseline biological parameters (mean): Sum FA: ~2.2 mg/g Sum SFA: ~0.85 mg/g Sum MUFA: ~0.45 mg/g LA: ~0.25 mg/g AA: ~0.29 mg/g EPA: ~0.02 mg/g DPA: ~0.04 mg/g DHA: ~0.14 mg/g Serum 25(OH)D3: ~61 nmol/L Serum ferritin: ~30 μg/L Urinary iodine concentration: ~156 μg/L Pre- to post-intervention change: Significantly higher increase in fish group: EPA, DHA, Omega-3 Index Significantly higher increas…	NR	Mean (SD): 5.2 (0.6)y, after 16wk intervention period	cognition	intelligence	Norwegian version of the Wechsler Preschool and Primary Scale of Intelligence, 3rd edition (WPPSI-III)	Information sub-test; validated; administered by trained students in medicine and nutrition; higher score = better	Information sub-test, WPPSI-III: Pre- to post-intervention change, age 4-6y, ITT analysis, mean (95% CI): Fish group (n=105): 1.0 (0.6, 1.4) Meat group (n=113): 1.1 (0.8, 1.5) Group difference: p=0.63 (Per-protocol analysis also NS)	N/A (RCT)	N/A (RCT)	N/A (RCT)	No true control group (i.e., habitual diet); fish intake is compared with active control (meat) Underpowered (required n=116/study group) Short intervention duration (16 wks) Low compliance in fish group (significantly different from meat group)	Being served 3 lunches per week for 16 weeks with 50-80g fatty fish vs meat per meal had no effect on pre- to post-intervention change in intelligence (WPPSI-III) or fine-motor coordination with the dominant hand (9-hole peg test) in 4-6 year old preschool children. However, children in the fish group had signifiantly larger improvements in fine-motor coordination with their non-dominant hand tha…
Oyen, 2018	RCT-parallel arm	Fish Intervention Studies - KIDS (FINS-KIDS)	Norway	Baseline n = 232 Analytic n = 218	Norwegian Seafood Research Fund, Pelagia A/S	Mean (SD): 5.2 (0.6) y	0.514	NR	Family income (NOK): <749,999: ~26% 750,000-1,249,999: ~57% >1,250,000: ~16% Mean parent education: ~15y	Fish group: 3 prepared warm lunch meals/wk for 16wk containing 50-80g fatty fish (herring and mackerel) Meat group: 3 prepared warm lunch meals/wk for 16 wk containing 50-80g meat (chicken/lamb/beef)	Compliance (total intake of fish by fish group and meat by meat group), mean (SD): Fish group: 2070 (978) g Meat group: 2675 (850) g Group difference: p<0.0001 Background diet, group differences: NS	Baseline seafood intake (mean): Seafood dinners/wk: ~1.7 Mackerel dinners/wk: ~0.1 Herring dinners/wk: ~0.0 Fish as a bread spread meals/wk: ~1.3	Baseline biological parameters (mean): Sum FA: ~2.2 mg/g Sum SFA: ~0.85 mg/g Sum MUFA: ~0.45 mg/g LA: ~0.25 mg/g AA: ~0.29 mg/g EPA: ~0.02 mg/g DPA: ~0.04 mg/g DHA: ~0.14 mg/g Serum 25(OH)D3: ~61 nmol/L Serum ferritin: ~30 μg/L Urinary iodine concentration: ~156 μg/L Pre- to post-intervention change: Significantly higher increase in fish group: EPA, DHA, Omega-3 Index Significantly higher increas…	NR	Mean (SD): 5.2 (0.6)y, after 16wk intervention period	cognition	intelligence	Norwegian version of the Wechsler Preschool and Primary Scale of Intelligence, 3rd edition (WPPSI-III)	Verbal IQ; some combination (NR) of subtests for information, vocabulary, word reasoning, block design, matrix reasoning, picture concepts, coding, symbol search; validated; administered by trained students in medicine and nutrition; higher score = better	Verbal raw score, WPPSI-III: Pre- to post-intervention change, age 4-6y, ITT analysis, mean (95% CI): Fish group (n=105): 3.8 (2.6, 5.0) Meat group (n=113): 4.3 (3.1, 5.4) Group difference: p=0.59 (Per-protocol analysis also NS)	N/A (RCT)	N/A (RCT)	N/A (RCT)	No true control group (i.e., habitual diet); fish intake is compared with active control (meat) Underpowered (required n=116/study group) Short intervention duration (16 wks) Low compliance in fish group (significantly different from meat group)	Being served 3 lunches per week for 16 weeks with 50-80g fatty fish vs meat per meal had no effect on pre- to post-intervention change in intelligence (WPPSI-III) or fine-motor coordination with the dominant hand (9-hole peg test) in 4-6 year old preschool children. However, children in the fish group had signifiantly larger improvements in fine-motor coordination with their non-dominant hand tha…
Oyen, 2018	RCT-parallel arm	Fish Intervention Studies - KIDS (FINS-KIDS)	Norway	Baseline n = 232 Analytic n = 218	Norwegian Seafood Research Fund, Pelagia A/S	Mean (SD): 5.2 (0.6) y	0.514	NR	Family income (NOK): <749,999: ~26% 750,000-1,249,999: ~57% >1,250,000: ~16% Mean parent education: ~15y	Fish group: 3 prepared warm lunch meals/wk for 16wk containing 50-80g fatty fish (herring and mackerel) Meat group: 3 prepared warm lunch meals/wk for 16 wk containing 50-80g meat (chicken/lamb/beef)	Compliance (total intake of fish by fish group and meat by meat group), mean (SD): Fish group: 2070 (978) g Meat group: 2675 (850) g Group difference: p<0.0001 Background diet, group differences: NS	Baseline seafood intake (mean): Seafood dinners/wk: ~1.7 Mackerel dinners/wk: ~0.1 Herring dinners/wk: ~0.0 Fish as a bread spread meals/wk: ~1.3	Baseline biological parameters (mean): Sum FA: ~2.2 mg/g Sum SFA: ~0.85 mg/g Sum MUFA: ~0.45 mg/g LA: ~0.25 mg/g AA: ~0.29 mg/g EPA: ~0.02 mg/g DPA: ~0.04 mg/g DHA: ~0.14 mg/g Serum 25(OH)D3: ~61 nmol/L Serum ferritin: ~30 μg/L Urinary iodine concentration: ~156 μg/L Pre- to post-intervention change: Significantly higher increase in fish group: EPA, DHA, Omega-3 Index Significantly higher increas…	NR	Mean (SD): 5.2 (0.6)y, after 16wk intervention period	cognition	intelligence	Norwegian version of the Wechsler Preschool and Primary Scale of Intelligence, 3rd edition (WPPSI-III)	Word reasoning sub-test; validated; administered by trained students in medicine and nutrition; higher score = better	Word reasoning sub-test, WPPSI-III: Pre- to post-intervention change, age 4-6y, ITT analysis, mean (95% CI): Fish group (n=105): 1.8 (1.1, 2.4) Meat group (n=113): 2.1 (1.4, 2.7) Group difference: p=0.50 (Per-protocol analysis also NS)	N/A (RCT)	N/A (RCT)	N/A (RCT)	No true control group (i.e., habitual diet); fish intake is compared with active control (meat) Underpowered (required n=116/study group) Short intervention duration (16 wks) Low compliance in fish group (significantly different from meat group)	Being served 3 lunches per week for 16 weeks with 50-80g fatty fish vs meat per meal had no effect on pre- to post-intervention change in intelligence (WPPSI-III) or fine-motor coordination with the dominant hand (9-hole peg test) in 4-6 year old preschool children. However, children in the fish group had signifiantly larger improvements in fine-motor coordination with their non-dominant hand tha…
Oyen, 2018	RCT-parallel arm	Fish Intervention Studies - KIDS (FINS-KIDS)	Norway	Baseline n = 232 Analytic n = 218	Norwegian Seafood Research Fund, Pelagia A/S	Mean (SD): 5.2 (0.6) y	0.514	NR	Family income (NOK): <749,999: ~26% 750,000-1,249,999: ~57% >1,250,000: ~16% Mean parent education: ~15y	Fish group: 3 prepared warm lunch meals/wk for 16wk containing 50-80g fatty fish (herring and mackerel) Meat group: 3 prepared warm lunch meals/wk for 16 wk containing 50-80g meat (chicken/lamb/beef)	Compliance (total intake of fish by fish group and meat by meat group), mean (SD): Fish group: 2070 (978) g Meat group: 2675 (850) g Group difference: p<0.0001 Background diet, group differences: NS	Baseline seafood intake (mean): Seafood dinners/wk: ~1.7 Mackerel dinners/wk: ~0.1 Herring dinners/wk: ~0.0 Fish as a bread spread meals/wk: ~1.3	Baseline biological parameters (mean): Sum FA: ~2.2 mg/g Sum SFA: ~0.85 mg/g Sum MUFA: ~0.45 mg/g LA: ~0.25 mg/g AA: ~0.29 mg/g EPA: ~0.02 mg/g DPA: ~0.04 mg/g DHA: ~0.14 mg/g Serum 25(OH)D3: ~61 nmol/L Serum ferritin: ~30 μg/L Urinary iodine concentration: ~156 μg/L Pre- to post-intervention change: Significantly higher increase in fish group: EPA, DHA, Omega-3 Index Significantly higher increas…	NR	Mean (SD): 5.2 (0.6)y, after 16wk intervention period	cognition	intelligence	Norwegian version of the Wechsler Preschool and Primary Scale of Intelligence, 3rd edition (WPPSI-III)	Block design sub-test; validated; administered by trained students in medicine and nutrition; higher score = better	Block design sub-test, WPPSI-III: Pre- to post-intervention change, age 4-6y, ITT analysis, mean (95% CI): Fish group (n=105): 1.7 (1.3, 2.1) Meat group (n=113): 1.1 (0.7, 1.6) Group difference: p=0.068 (Per-protocol analysis found a significantly larger increase in fish group than in meat group, p=0.0269)	N/A (RCT)	N/A (RCT)	N/A (RCT)	No true control group (i.e., habitual diet); fish intake is compared with active control (meat) Underpowered (required n=116/study group) Short intervention duration (16 wks) Low compliance in fish group (significantly different from meat group)	Being served 3 lunches per week for 16 weeks with 50-80g fatty fish vs meat per meal had no effect on pre- to post-intervention change in intelligence (WPPSI-III) or fine-motor coordination with the dominant hand (9-hole peg test) in 4-6 year old preschool children. However, children in the fish group had signifiantly larger improvements in fine-motor coordination with their non-dominant hand tha…
Oyen, 2018	RCT-parallel arm	Fish Intervention Studies - KIDS (FINS-KIDS)	Norway	Baseline n = 232 Analytic n = 218	Norwegian Seafood Research Fund, Pelagia A/S	Mean (SD): 5.2 (0.6) y	0.514	NR	Family income (NOK): <749,999: ~26% 750,000-1,249,999: ~57% >1,250,000: ~16% Mean parent education: ~15y	Fish group: 3 prepared warm lunch meals/wk for 16wk containing 50-80g fatty fish (herring and mackerel) Meat group: 3 prepared warm lunch meals/wk for 16 wk containing 50-80g meat (chicken/lamb/beef)	Compliance (total intake of fish by fish group and meat by meat group), mean (SD): Fish group: 2070 (978) g Meat group: 2675 (850) g Group difference: p<0.0001 Background diet, group differences: NS	Baseline seafood intake (mean): Seafood dinners/wk: ~1.7 Mackerel dinners/wk: ~0.1 Herring dinners/wk: ~0.0 Fish as a bread spread meals/wk: ~1.3	Baseline biological parameters (mean): Sum FA: ~2.2 mg/g Sum SFA: ~0.85 mg/g Sum MUFA: ~0.45 mg/g LA: ~0.25 mg/g AA: ~0.29 mg/g EPA: ~0.02 mg/g DPA: ~0.04 mg/g DHA: ~0.14 mg/g Serum 25(OH)D3: ~61 nmol/L Serum ferritin: ~30 μg/L Urinary iodine concentration: ~156 μg/L Pre- to post-intervention change: Significantly higher increase in fish group: EPA, DHA, Omega-3 Index Significantly higher increas…	NR	Mean (SD): 5.2 (0.6)y, after 16wk intervention period	cognition	intelligence	Norwegian version of the Wechsler Preschool and Primary Scale of Intelligence, 3rd edition (WPPSI-III)	Matrix reasoning sub-test; validated; administered by trained students in medicine and nutrition; higher score = better	Matrix reasoning sub-test, WPPSI-III: Pre- to post-intervention change, age 4-6y, ITT analysis, mean (95% CI): Fish group (n=105): 2.5 (1.8, 3.1) Meat group (n=113): 2.2 (1.6, 3.1) Group difference: p=0.52 (Per-protocol analysis also NS)	N/A (RCT)	N/A (RCT)	N/A (RCT)	No true control group (i.e., habitual diet); fish intake is compared with active control (meat) Underpowered (required n=116/study group) Short intervention duration (16 wks) Low compliance in fish group (significantly different from meat group)	Being served 3 lunches per week for 16 weeks with 50-80g fatty fish vs meat per meal had no effect on pre- to post-intervention change in intelligence (WPPSI-III) or fine-motor coordination with the dominant hand (9-hole peg test) in 4-6 year old preschool children. However, children in the fish group had signifiantly larger improvements in fine-motor coordination with their non-dominant hand tha…
Oyen, 2018	RCT-parallel arm	Fish Intervention Studies - KIDS (FINS-KIDS)	Norway	Baseline n = 232 Analytic n = 218	Norwegian Seafood Research Fund, Pelagia A/S	Mean (SD): 5.2 (0.6) y	0.514	NR	Family income (NOK): <749,999: ~26% 750,000-1,249,999: ~57% >1,250,000: ~16% Mean parent education: ~15y	Fish group: 3 prepared warm lunch meals/wk for 16wk containing 50-80g fatty fish (herring and mackerel) Meat group: 3 prepared warm lunch meals/wk for 16 wk containing 50-80g meat (chicken/lamb/beef)	Compliance (total intake of fish by fish group and meat by meat group), mean (SD): Fish group: 2070 (978) g Meat group: 2675 (850) g Group difference: p<0.0001 Background diet, group differences: NS	Baseline seafood intake (mean): Seafood dinners/wk: ~1.7 Mackerel dinners/wk: ~0.1 Herring dinners/wk: ~0.0 Fish as a bread spread meals/wk: ~1.3	Baseline biological parameters (mean): Sum FA: ~2.2 mg/g Sum SFA: ~0.85 mg/g Sum MUFA: ~0.45 mg/g LA: ~0.25 mg/g AA: ~0.29 mg/g EPA: ~0.02 mg/g DPA: ~0.04 mg/g DHA: ~0.14 mg/g Serum 25(OH)D3: ~61 nmol/L Serum ferritin: ~30 μg/L Urinary iodine concentration: ~156 μg/L Pre- to post-intervention change: Significantly higher increase in fish group: EPA, DHA, Omega-3 Index Significantly higher increas…	NR	Mean (SD): 5.2 (0.6)y, after 16wk intervention period	cognition	intelligence	Norwegian version of the Wechsler Preschool and Primary Scale of Intelligence, 3rd edition (WPPSI-III)	Performance IQ; some combination (NR) of subtests for information, vocabulary, word reasoning, block design, matrix reasoning, picture concepts, coding, symbol search; validated; administered by trained students in medicine and nutrition; higher score = better	Performance raw score, WPPSI-III: Pre- to post-intervention change, age 4-6y, ITT analysis, mean (95% CI): Fish group (n=105): 6.0 (4.7, 7.3) Meat group (n=113): 5.6 (4.4, 6.8) Group difference: p=0.65 (Per-protocol analysis also NS)	N/A (RCT)	N/A (RCT)	N/A (RCT)	No true control group (i.e., habitual diet); fish intake is compared with active control (meat) Underpowered (required n=116/study group) Short intervention duration (16 wks) Low compliance in fish group (significantly different from meat group)	Being served 3 lunches per week for 16 weeks with 50-80g fatty fish vs meat per meal had no effect on pre- to post-intervention change in intelligence (WPPSI-III) or fine-motor coordination with the dominant hand (9-hole peg test) in 4-6 year old preschool children. However, children in the fish group had signifiantly larger improvements in fine-motor coordination with their non-dominant hand tha…
Oyen, 2018	RCT-parallel arm	Fish Intervention Studies - KIDS (FINS-KIDS)	Norway	Baseline n = 232 Analytic n = 218	Norwegian Seafood Research Fund, Pelagia A/S	Mean (SD): 5.2 (0.6) y	0.514	NR	Family income (NOK): <749,999: ~26% 750,000-1,249,999: ~57% >1,250,000: ~16% Mean parent education: ~15y	Fish group: 3 prepared warm lunch meals/wk for 16wk containing 50-80g fatty fish (herring and mackerel) Meat group: 3 prepared warm lunch meals/wk for 16 wk containing 50-80g meat (chicken/lamb/beef)	Compliance (total intake of fish by fish group and meat by meat group), mean (SD): Fish group: 2070 (978) g Meat group: 2675 (850) g Group difference: p<0.0001 Background diet, group differences: NS	Baseline seafood intake (mean): Seafood dinners/wk: ~1.7 Mackerel dinners/wk: ~0.1 Herring dinners/wk: ~0.0 Fish as a bread spread meals/wk: ~1.3	Baseline biological parameters (mean): Sum FA: ~2.2 mg/g Sum SFA: ~0.85 mg/g Sum MUFA: ~0.45 mg/g LA: ~0.25 mg/g AA: ~0.29 mg/g EPA: ~0.02 mg/g DPA: ~0.04 mg/g DHA: ~0.14 mg/g Serum 25(OH)D3: ~61 nmol/L Serum ferritin: ~30 μg/L Urinary iodine concentration: ~156 μg/L Pre- to post-intervention change: Significantly higher increase in fish group: EPA, DHA, Omega-3 Index Significantly higher increas…	NR	Mean (SD): 5.2 (0.6)y, after 16wk intervention period	cognition	intelligence	Norwegian version of the Wechsler Preschool and Primary Scale of Intelligence, 3rd edition (WPPSI-III)	Picture concepts sub-test; validated; administered by trained students in medicine and nutrition; higher score = better	Picture concepts sub-test, WPPSI-III: Pre- to post-intervention change, age 4-6y, ITT analysis, mean (95% CI): Fish group (n=105): 2.1 (1.1, 3.0) Meat group (n=113): 2.0 (1.1, 2.9) Group difference: p=0.91 (Per-protocol analysis also NS)	N/A (RCT)	N/A (RCT)	N/A (RCT)	No true control group (i.e., habitual diet); fish intake is compared with active control (meat) Underpowered (required n=116/study group) Short intervention duration (16 wks) Low compliance in fish group (significantly different from meat group)	Being served 3 lunches per week for 16 weeks with 50-80g fatty fish vs meat per meal had no effect on pre- to post-intervention change in intelligence (WPPSI-III) or fine-motor coordination with the dominant hand (9-hole peg test) in 4-6 year old preschool children. However, children in the fish group had signifiantly larger improvements in fine-motor coordination with their non-dominant hand tha…
Oyen, 2018	RCT-parallel arm	Fish Intervention Studies - KIDS (FINS-KIDS)	Norway	Baseline n = 232 Analytic n = 218	Norwegian Seafood Research Fund, Pelagia A/S	Mean (SD): 5.2 (0.6) y	0.514	NR	Family income (NOK): <749,999: ~26% 750,000-1,249,999: ~57% >1,250,000: ~16% Mean parent education: ~15y	Fish group: 3 prepared warm lunch meals/wk for 16wk containing 50-80g fatty fish (herring and mackerel) Meat group: 3 prepared warm lunch meals/wk for 16 wk containing 50-80g meat (chicken/lamb/beef)	Compliance (total intake of fish by fish group and meat by meat group), mean (SD): Fish group: 2070 (978) g Meat group: 2675 (850) g Group difference: p<0.0001 Background diet, group differences: NS	Baseline seafood intake (mean): Seafood dinners/wk: ~1.7 Mackerel dinners/wk: ~0.1 Herring dinners/wk: ~0.0 Fish as a bread spread meals/wk: ~1.3	Baseline biological parameters (mean): Sum FA: ~2.2 mg/g Sum SFA: ~0.85 mg/g Sum MUFA: ~0.45 mg/g LA: ~0.25 mg/g AA: ~0.29 mg/g EPA: ~0.02 mg/g DPA: ~0.04 mg/g DHA: ~0.14 mg/g Serum 25(OH)D3: ~61 nmol/L Serum ferritin: ~30 μg/L Urinary iodine concentration: ~156 μg/L Pre- to post-intervention change: Significantly higher increase in fish group: EPA, DHA, Omega-3 Index Significantly higher increas…	NR	Mean (SD): 5.2 (0.6)y, after 16wk intervention period	cognition	intelligence	Norwegian version of the Wechsler Preschool and Primary Scale of Intelligence, 3rd edition (WPPSI-III)	Processing speed quotient; some combination (NR) of subtests for information, vocabulary, word reasoning, block design, matrix reasoning, picture concepts, coding, symbol search; validated; administered by trained students in medicine and nutrition; higher score = better	Processing speed raw score, WPPSI-III: Pre- to post-intervention change, age 4-6y, ITT analysis, mean (95% CI): Fish group (n=105): 8.1 (5.9, 10.3) Meat group (n=113): 7.8 (5.7, 9.9) Group difference: p=0.83 (Per-protocol analysis also NS)	N/A (RCT)	N/A (RCT)	N/A (RCT)	No true control group (i.e., habitual diet); fish intake is compared with active control (meat) Underpowered (required n=116/study group) Short intervention duration (16 wks) Low compliance in fish group (significantly different from meat group)	Being served 3 lunches per week for 16 weeks with 50-80g fatty fish vs meat per meal had no effect on pre- to post-intervention change in intelligence (WPPSI-III) or fine-motor coordination with the dominant hand (9-hole peg test) in 4-6 year old preschool children. However, children in the fish group had signifiantly larger improvements in fine-motor coordination with their non-dominant hand tha…
Oyen, 2018	RCT-parallel arm	Fish Intervention Studies - KIDS (FINS-KIDS)	Norway	Baseline n = 232 Analytic n = 218	Norwegian Seafood Research Fund, Pelagia A/S	Mean (SD): 5.2 (0.6) y	0.514	NR	Family income (NOK): <749,999: ~26% 750,000-1,249,999: ~57% >1,250,000: ~16% Mean parent education: ~15y	Fish group: 3 prepared warm lunch meals/wk for 16wk containing 50-80g fatty fish (herring and mackerel) Meat group: 3 prepared warm lunch meals/wk for 16 wk containing 50-80g meat (chicken/lamb/beef)	Compliance (total intake of fish by fish group and meat by meat group), mean (SD): Fish group: 2070 (978) g Meat group: 2675 (850) g Group difference: p<0.0001 Background diet, group differences: NS	Baseline seafood intake (mean): Seafood dinners/wk: ~1.7 Mackerel dinners/wk: ~0.1 Herring dinners/wk: ~0.0 Fish as a bread spread meals/wk: ~1.3	Baseline biological parameters (mean): Sum FA: ~2.2 mg/g Sum SFA: ~0.85 mg/g Sum MUFA: ~0.45 mg/g LA: ~0.25 mg/g AA: ~0.29 mg/g EPA: ~0.02 mg/g DPA: ~0.04 mg/g DHA: ~0.14 mg/g Serum 25(OH)D3: ~61 nmol/L Serum ferritin: ~30 μg/L Urinary iodine concentration: ~156 μg/L Pre- to post-intervention change: Significantly higher increase in fish group: EPA, DHA, Omega-3 Index Significantly higher increas…	NR	Mean (SD): 5.2 (0.6)y, after 16wk intervention period	movement/physical	dexterity	9-hole peg test (9HPT)	Timed fine-motor coordination/dexterity test; validated; administered by trained students in medicine and nutrition; lower score = better	Fine motor coordination/dexterity, 9HPT: Pre- to post-intervention change, age 4-6y, ITT analysis, mean (95% CI): Non-dominant hand: Fish group (n=105): −4.2 (−5.3, −3.2) Meat group (n=113): −2.7 (−3.8, −1.7) Group difference: p=0.0470 (Per-protocol analysis found a significantly larger decrease in time in fish group than in meat group, p=0.0110)	N/A (RCT)	N/A (RCT)	N/A (RCT)	No true control group (i.e., habitual diet); fish intake is compared with active control (meat) Underpowered (required n=116/study group) Short intervention duration (16 wks) Low compliance in fish group (significantly different from meat group)	Being served 3 lunches per week for 16 weeks with 50-80g fatty fish vs meat per meal had no effect on pre- to post-intervention change in intelligence (WPPSI-III) or fine-motor coordination with the dominant hand (9-hole peg test) in 4-6 year old preschool children. However, children in the fish group had signifiantly larger improvements in fine-motor coordination with their non-dominant hand tha…
Oyen, 2018	RCT-parallel arm	Fish Intervention Studies - KIDS (FINS-KIDS)	Norway	Baseline n = 232 Analytic n = 218	Norwegian Seafood Research Fund, Pelagia A/S	Mean (SD): 5.2 (0.6) y	0.514	NR	Family income (NOK): <749,999: ~26% 750,000-1,249,999: ~57% >1,250,000: ~16% Mean parent education: ~15y	Fish group: 3 prepared warm lunch meals/wk for 16wk containing 50-80g fatty fish (herring and mackerel) Meat group: 3 prepared warm lunch meals/wk for 16 wk containing 50-80g meat (chicken/lamb/beef)	Compliance (total intake of fish by fish group and meat by meat group), mean (SD): Fish group: 2070 (978) g Meat group: 2675 (850) g Group difference: p<0.0001 Background diet, group differences: NS	Baseline seafood intake (mean): Seafood dinners/wk: ~1.7 Mackerel dinners/wk: ~0.1 Herring dinners/wk: ~0.0 Fish as a bread spread meals/wk: ~1.3	Baseline biological parameters (mean): Sum FA: ~2.2 mg/g Sum SFA: ~0.85 mg/g Sum MUFA: ~0.45 mg/g LA: ~0.25 mg/g AA: ~0.29 mg/g EPA: ~0.02 mg/g DPA: ~0.04 mg/g DHA: ~0.14 mg/g Serum 25(OH)D3: ~61 nmol/L Serum ferritin: ~30 μg/L Urinary iodine concentration: ~156 μg/L Pre- to post-intervention change: Significantly higher increase in fish group: EPA, DHA, Omega-3 Index Significantly higher increas…	NR	Mean (SD): 5.2 (0.6)y, after 16wk intervention period	cognition	intelligence	Norwegian version of the Wechsler Preschool and Primary Scale of Intelligence, 3rd edition (WPPSI-III)	Symbol search sub-test; validated; administered by trained students in medicine and nutrition; higher score = better	Symbol search sub-test, WPPSI-III: Pre- to post-intervention change, age 4-6y, ITT analysis, mean (95% CI): Fish group (n=105): 3.6 (2.7, 4.5) Meat group (n=113): 2.6 (1.7, 3.5) Group difference: p=0.12 (Per-protocol analysis found a significantly larger increase in fish group than in meat group, p=0.0163)	N/A (RCT)	N/A (RCT)	N/A (RCT)	No true control group (i.e., habitual diet); fish intake is compared with active control (meat) Underpowered (required n=116/study group) Short intervention duration (16 wks) Low compliance in fish group (significantly different from meat group)	Being served 3 lunches per week for 16 weeks with 50-80g fatty fish vs meat per meal had no effect on pre- to post-intervention change in intelligence (WPPSI-III) or fine-motor coordination with the dominant hand (9-hole peg test) in 4-6 year old preschool children. However, children in the fish group had signifiantly larger improvements in fine-motor coordination with their non-dominant hand tha…
Oyen, 2018	RCT-parallel arm	Fish Intervention Studies - KIDS (FINS-KIDS)	Norway	Baseline n = 232 Analytic n = 218	Norwegian Seafood Research Fund, Pelagia A/S	Mean (SD): 5.2 (0.6) y	0.514	NR	Family income (NOK): <749,999: ~26% 750,000-1,249,999: ~57% >1,250,000: ~16% Mean parent education: ~15y	Fish group: 3 prepared warm lunch meals/wk for 16wk containing 50-80g fatty fish (herring and mackerel) Meat group: 3 prepared warm lunch meals/wk for 16 wk containing 50-80g meat (chicken/lamb/beef)	Compliance (total intake of fish by fish group and meat by meat group), mean (SD): Fish group: 2070 (978) g Meat group: 2675 (850) g Group difference: p<0.0001 Background diet, group differences: NS	Baseline seafood intake (mean): Seafood dinners/wk: ~1.7 Mackerel dinners/wk: ~0.1 Herring dinners/wk: ~0.0 Fish as a bread spread meals/wk: ~1.3	Baseline biological parameters (mean): Sum FA: ~2.2 mg/g Sum SFA: ~0.85 mg/g Sum MUFA: ~0.45 mg/g LA: ~0.25 mg/g AA: ~0.29 mg/g EPA: ~0.02 mg/g DPA: ~0.04 mg/g DHA: ~0.14 mg/g Serum 25(OH)D3: ~61 nmol/L Serum ferritin: ~30 μg/L Urinary iodine concentration: ~156 μg/L Pre- to post-intervention change: Significantly higher increase in fish group: EPA, DHA, Omega-3 Index Significantly higher increas…	NR	Mean (SD): 5.2 (0.6)y, after 16wk intervention period	cognition	intelligence	Norwegian version of the Wechsler Preschool and Primary Scale of Intelligence, 3rd edition (WPPSI-III)	Vocabulary sub-test; validated; administered by trained students in medicine and nutrition; higher score = better	Vocabulary sub-test, WPPSI-III: Pre- to post-intervention change, age 4-6y, ITT analysis, mean (95% CI): Fish group (n=105): 1.1 (0.3, 1.9) Meat group (n=113): 1.1 (0.4, 1.9) Group difference: p=0.99 (Per-protocol analysis found a significantly larger increase in fish group than in meat group, p=0.0468)	N/A (RCT)	N/A (RCT)	N/A (RCT)	No true control group (i.e., habitual diet); fish intake is compared with active control (meat) Underpowered (required n=116/study group) Short intervention duration (16 wks) Low compliance in fish group (significantly different from meat group)	Being served 3 lunches per week for 16 weeks with 50-80g fatty fish vs meat per meal had no effect on pre- to post-intervention change in intelligence (WPPSI-III) or fine-motor coordination with the dominant hand (9-hole peg test) in 4-6 year old preschool children. However, children in the fish group had signifiantly larger improvements in fine-motor coordination with their non-dominant hand tha…
Skotheim, 2017	RCT-parallel arm	Fish Intervention Studies - TEENS (FINS-TEENS)	Norway	Baseline n = 478 Analytic n = 425 (Power: group n=119)	Norwegian Seafood Research Fund, Marine Harvest A/S, Lerøy A/S, Pelagia A/S	Mean (SD): 14.6 (0.3) y	0.53	Non-Norwegian: 11%	Maternal education level: Elementary/high or vocational school: 29% College/university: 71% Paternal education level: Elementary/high or vocational school: 41% College/university: 59% Household income (NOK): <749,999: 21% 750,000-1,249,999: 51% >1,250,000: 28%	Fish group: 3 prepared school meals/wk for 12wk with 90g fatty fish (salmon, mackerel, herring) Meat group: 3 prepared school meals/wk for 12wk with 90g meat/cheese (chicken, turkey, beef, +/- cheese) Supplement group: habitual school lunch plus fish oil supplements 3 times/wk for 12wk with the equivalent LCPUFAs as 90g fish	Compliance (% participants who consumed at least half of the meals/capsules during the trial), monitored by trained research assistants: Fish group: 38% Meat group: 66% Supplement group: 87% Group difference: p<0.01	Seafood for dinner, mean (SD): 4.1 (0.95) number/wk	Baseline omega-3 supplement: Never: 54% 1-3 times/mo: 13% 1-3 times/wk: 11% 4-6 times/wk: 5% Daily: 17%	NR	Mean (SD): 14.6 (0.3)y, after 12wk intervention period	behavior	social emotional	Strengths and Difficulties Questionnaire, self-report for 11-16y (SDQ-S 11-16y)	Total difficulties (combined subscales: emotional symptoms, conduct problems, hyperactivity/inattention symptoms, peer relationship problems); self-administered on a computer; SDQ validated; higher = worse	Total difficulties, SDQ-S, Pre- to post-intervention change, age 14-15y, ITT analysis, mean (95% CI): Fish group (n=137): −0.11 (-0.65, 0.44), REF Meat group (n=145): −0.33 (-0.90, 0.20), p=0.57 Supplement group (n=143): 0.08 (-0.45, 0.62), p=0.63 (Per-protocol analysis NS for meat and supplement groups)	N/A (RCT)	N/A (RCT)	N/A (RCT)	No true control group (i.e., habitual diet); fish intake is compared with two active intervetions (meat, omega-3 supplement) Short intervention duration (12wks) Low compliance in all groups, and significanlty different across groups with the fish group having the lowest compliance	Being served 3 school lunches per week for 12 weeks with 90g fatty fish vs 90g meat per meal vs habitual lunch plus fish oil supplements with equivalent LCPUFA to 90g fatty fish had no effect on self-reported mental health (SDQ-S; pre- to post-intervention change) in 14-15 year old adolescents.
Skotheim, 2017	RCT-parallel arm	Fish Intervention Studies - TEENS (FINS-TEENS)	Norway	Baseline n = 478 Analytic n = 425 (Power: group n=119)	Norwegian Seafood Research Fund, Marine Harvest A/S, Lerøy A/S, Pelagia A/S	Mean (SD): 14.6 (0.3) y	0.53	Non-Norwegian: 11%	Maternal education level: Elementary/high or vocational school: 29% College/university: 71% Paternal education level: Elementary/high or vocational school: 41% College/university: 59% Household income (NOK): <749,999: 21% 750,000-1,249,999: 51% >1,250,000: 28%	Fish group: 3 prepared school meals/wk for 12wk with 90g fatty fish (salmon, mackerel, herring) Meat group: 3 prepared school meals/wk for 12wk with 90g meat/cheese (chicken, turkey, beef, +/- cheese) Supplement group: habitual school lunch plus fish oil supplements 3 times/wk for 12wk with the equivalent LCPUFAs as 90g fish	Compliance (% participants who consumed at least half of the meals/capsules during the trial), monitored by trained research assistants: Fish group: 38% Meat group: 66% Supplement group: 87% Group difference: p<0.01	Seafood for dinner, mean (SD): 4.1 (0.95) number/wk	Baseline omega-3 supplement: Never: 54% 1-3 times/mo: 13% 1-3 times/wk: 11% 4-6 times/wk: 5% Daily: 17%	NR	Mean (SD): 14.6 (0.3)y, after 12wk intervention period	behavior	social emotional	Strengths and Difficulties Questionnaire, self-report for 11-16y (SDQ-S 11-16y)	Emotional problems subscale; self-administered on a computer; SDQ validated; higher = worse	Emotional problems, SDQ-S, Pre- to post-intervention change, age 14-15y, ITT analysis, mean (95% CI): Fish group (n=137): 0.07 (-0.18, 0.31), REF Meat group (n=145): 0.03 (-0.21, 0.27), p=0.83 Supplement group (n=143): 0.05 (-0.19, 0.29), p=0.92 (Per-protocol analysis NS for meat and supplement groups)	N/A (RCT)	N/A (RCT)	N/A (RCT)	No true control group (i.e., habitual diet); fish intake is compared with two active intervetions (meat, omega-3 supplement) Short intervention duration (12wks) Low compliance in all groups, and significanlty different across groups with the fish group having the lowest compliance	Being served 3 school lunches per week for 12 weeks with 90g fatty fish vs 90g meat per meal vs habitual lunch plus fish oil supplements with equivalent LCPUFA to 90g fatty fish had no effect on self-reported mental health (SDQ-S; pre- to post-intervention change) in 14-15 year old adolescents.
Skotheim, 2017	RCT-parallel arm	Fish Intervention Studies - TEENS (FINS-TEENS)	Norway	Baseline n = 478 Analytic n = 425 (Power: group n=119)	Norwegian Seafood Research Fund, Marine Harvest A/S, Lerøy A/S, Pelagia A/S	Mean (SD): 14.6 (0.3) y	0.53	Non-Norwegian: 11%	Maternal education level: Elementary/high or vocational school: 29% College/university: 71% Paternal education level: Elementary/high or vocational school: 41% College/university: 59% Household income (NOK): <749,999: 21% 750,000-1,249,999: 51% >1,250,000: 28%	Fish group: 3 prepared school meals/wk for 12wk with 90g fatty fish (salmon, mackerel, herring) Meat group: 3 prepared school meals/wk for 12wk with 90g meat/cheese (chicken, turkey, beef, +/- cheese) Supplement group: habitual school lunch plus fish oil supplements 3 times/wk for 12wk with the equivalent LCPUFAs as 90g fish	Compliance (% participants who consumed at least half of the meals/capsules during the trial), monitored by trained research assistants: Fish group: 38% Meat group: 66% Supplement group: 87% Group difference: p<0.01	Seafood for dinner, mean (SD): 4.1 (0.95) number/wk	Baseline omega-3 supplement: Never: 54% 1-3 times/mo: 13% 1-3 times/wk: 11% 4-6 times/wk: 5% Daily: 17%	NR	Mean (SD): 14.6 (0.3)y, after 12wk intervention period	behavior	social emotional	Strengths and Difficulties Questionnaire, self-report for 11-16y (SDQ-S 11-16y)	Peer problems subscale; self-administered on a computer; SDQ validated; higher = worse	Peer problems, SDQ-S, Pre- to post-intervention change, age 14-15y, ITT analysis, mean (95% CI): Fish group (n=137): −0.02 (-0.22, 0.17), REF Meat group (n=145): −0.16 (-0.35, 0.03), p=0.31 Supplement group (n=143): −0.02 (-0.21, 0.17), p=0.99 (Per-protocol analysis NS for meat and supplement groups)	N/A (RCT)	N/A (RCT)	N/A (RCT)	No true control group (i.e., habitual diet); fish intake is compared with two active intervetions (meat, omega-3 supplement) Short intervention duration (12wks) Low compliance in all groups, and significanlty different across groups with the fish group having the lowest compliance	Being served 3 school lunches per week for 12 weeks with 90g fatty fish vs 90g meat per meal vs habitual lunch plus fish oil supplements with equivalent LCPUFA to 90g fatty fish had no effect on self-reported mental health (SDQ-S; pre- to post-intervention change) in 14-15 year old adolescents.
Skotheim, 2017	RCT-parallel arm	Fish Intervention Studies - TEENS (FINS-TEENS)	Norway	Baseline n = 478 Analytic n = 425 (Power: group n=119)	Norwegian Seafood Research Fund, Marine Harvest A/S, Lerøy A/S, Pelagia A/S	Mean (SD): 14.6 (0.3) y	0.53	Non-Norwegian: 11%	Maternal education level: Elementary/high or vocational school: 29% College/university: 71% Paternal education level: Elementary/high or vocational school: 41% College/university: 59% Household income (NOK): <749,999: 21% 750,000-1,249,999: 51% >1,250,000: 28%	Fish group: 3 prepared school meals/wk for 12wk with 90g fatty fish (salmon, mackerel, herring) Meat group: 3 prepared school meals/wk for 12wk with 90g meat/cheese (chicken, turkey, beef, +/- cheese) Supplement group: habitual school lunch plus fish oil supplements 3 times/wk for 12wk with the equivalent LCPUFAs as 90g fish	Compliance (% participants who consumed at least half of the meals/capsules during the trial), monitored by trained research assistants: Fish group: 38% Meat group: 66% Supplement group: 87% Group difference: p<0.01	Seafood for dinner, mean (SD): 4.1 (0.95) number/wk	Baseline omega-3 supplement: Never: 54% 1-3 times/mo: 13% 1-3 times/wk: 11% 4-6 times/wk: 5% Daily: 17%	NR	Mean (SD): 14.6 (0.3)y, after 12wk intervention period	behavior	attention	Strengths and Difficulties Questionnaire, self-report for 11-16y (SDQ-S 11-16y)	Hyperactivity/inattention symptoms subscale; self-administered on a computer; SDQ validated; higher = worse	Hyperactivity/inattention, SDQ-S, Pre- to post-intervention change , age 14-15y, ITT analysis, mean (95% CI): Fish group (n=137): −0.10 (-0.34, 0.16), REF Meat group (n=145): 0.10 (-0.15, 0.35), p=0.28 Supplement group (n=143): −0.08 (-0.32, 0.17), p=0.92 (Per-protocol analysis NS for meat and supplement groups)	N/A (RCT)	N/A (RCT)	N/A (RCT)	No true control group (i.e., habitual diet); fish intake is compared with two active intervetions (meat, omega-3 supplement) Short intervention duration (12wks) Low compliance in all groups, and significanlty different across groups with the fish group having the lowest compliance	Being served 3 school lunches per week for 12 weeks with 90g fatty fish vs 90g meat per meal vs habitual lunch plus fish oil supplements with equivalent LCPUFA to 90g fatty fish had no effect on self-reported mental health (SDQ-S; pre- to post-intervention change) in 14-15 year old adolescents.
Skotheim, 2017	RCT-parallel arm	Fish Intervention Studies - TEENS (FINS-TEENS)	Norway	Baseline n = 478 Analytic n = 425 (Power: group n=119)	Norwegian Seafood Research Fund, Marine Harvest A/S, Lerøy A/S, Pelagia A/S	Mean (SD): 14.6 (0.3) y	0.53	Non-Norwegian: 11%	Maternal education level: Elementary/high or vocational school: 29% College/university: 71% Paternal education level: Elementary/high or vocational school: 41% College/university: 59% Household income (NOK): <749,999: 21% 750,000-1,249,999: 51% >1,250,000: 28%	Fish group: 3 prepared school meals/wk for 12wk with 90g fatty fish (salmon, mackerel, herring) Meat group: 3 prepared school meals/wk for 12wk with 90g meat/cheese (chicken, turkey, beef, +/- cheese) Supplement group: habitual school lunch plus fish oil supplements 3 times/wk for 12wk with the equivalent LCPUFAs as 90g fish	Compliance (% participants who consumed at least half of the meals/capsules during the trial), monitored by trained research assistants: Fish group: 38% Meat group: 66% Supplement group: 87% Group difference: p<0.01	Seafood for dinner, mean (SD): 4.1 (0.95) number/wk	Baseline omega-3 supplement: Never: 54% 1-3 times/mo: 13% 1-3 times/wk: 11% 4-6 times/wk: 5% Daily: 17%	NR	Mean (SD): 14.6 (0.3)y, after 12wk intervention period	behavior	social emotional	Strengths and Difficulties Questionnaire, self-report for 11-16y (SDQ-S 11-16y)	Conduct problems subscale; self-administered on a computer; SDQ validated; higher = worse	Conduct problems, SDQ-S, Pre- to post-intervention change, age 14-15y, ITT analysis, mean (95% CI): Fish group (n=137): −0.07 (-0.27, 0.14), REF Meat group (n=145): −0.27 (-0.47, -0.07), p=0.13 Supplement group (n=143): 0.10 (-0.10, 0.30), p=0.23 (Per-protocol analysis NS for meat and supplement groups)	N/A (RCT)	N/A (RCT)	N/A (RCT)	No true control group (i.e., habitual diet); fish intake is compared with two active intervetions (meat, omega-3 supplement) Short intervention duration (12wks) Low compliance in all groups, and significanlty different across groups with the fish group having the lowest compliance	Being served 3 school lunches per week for 12 weeks with 90g fatty fish vs 90g meat per meal vs habitual lunch plus fish oil supplements with equivalent LCPUFA to 90g fatty fish had no effect on self-reported mental health (SDQ-S; pre- to post-intervention change) in 14-15 year old adolescents.
Skotheim, 2017	RCT-parallel arm	Fish Intervention Studies - TEENS (FINS-TEENS)	Norway	Baseline n = 478 Analytic n = 425 (Power: group n=119)	Norwegian Seafood Research Fund, Marine Harvest A/S, Lerøy A/S, Pelagia A/S	Mean (SD): 14.6 (0.3) y	0.53	Non-Norwegian: 11%	Maternal education level: Elementary/high or vocational school: 29% College/university: 71% Paternal education level: Elementary/high or vocational school: 41% College/university: 59% Household income (NOK): <749,999: 21% 750,000-1,249,999: 51% >1,250,000: 28%	Fish group: 3 prepared school meals/wk for 12wk with 90g fatty fish (salmon, mackerel, herring) Meat group: 3 prepared school meals/wk for 12wk with 90g meat/cheese (chicken, turkey, beef, +/- cheese) Supplement group: habitual school lunch plus fish oil supplements 3 times/wk for 12wk with the equivalent LCPUFAs as 90g fish	Compliance (% participants who consumed at least half of the meals/capsules during the trial), monitored by trained research assistants: Fish group: 38% Meat group: 66% Supplement group: 87% Group difference: p<0.01	Seafood for dinner, mean (SD): 4.1 (0.95) number/wk	Baseline omega-3 supplement: Never: 54% 1-3 times/mo: 13% 1-3 times/wk: 11% 4-6 times/wk: 5% Daily: 17%	NR	Mean (SD): 14.6 (0.3)y, after 12wk intervention period	behavior	social emotional	Strengths and Difficulties Questionnaire, self-report for 11-16y (SDQ-S 11-16y)	Prosocial behavior subscale; self-administered on a computer; SDQ validated; higher = better	Prosocial behavior, SDQ-S, Pre- to post-intervention change, age 14-15y, ITT analysis, mean (95% CI): Fish group (n=137): −0.02 (-0.25, 0.22), REF Meat group (n=145): −0.03 (-0.26, 0.19), p=0.93 Supplement group (n=143): 0.04 (-0.19,0.26), p=0.75 (Per-protocol analysis NS for meat and supplement groups)	N/A (RCT)	N/A (RCT)	N/A (RCT)	No true control group (i.e., habitual diet); fish intake is compared with two active intervetions (meat, omega-3 supplement) Short intervention duration (12wks) Low compliance in all groups, and significanlty different across groups with the fish group having the lowest compliance	Being served 3 school lunches per week for 12 weeks with 90g fatty fish vs 90g meat per meal vs habitual lunch plus fish oil supplements with equivalent LCPUFA to 90g fatty fish had no effect on self-reported mental health (SDQ-S; pre- to post-intervention change) in 14-15 year old adolescents.
Teisen, 2020	RCT-parallel arm	FiSK Junior study (Fish, children, health, and cognition)	Denmark	Baseline n = 199 Analytic n = 205	Nordea-fonden, Skagenfood A/S, Sødam A/S, REMA1000 Danmark A/S, Amanda Seafoods A/S	Median (IQR): 9.6 (9.2, 9.7) y	0.5	NR	Household education level: Vocational, short academic, or less: ~18% Bachelor's degree: ~23% Master's degree or higher: ~58%	Fish group: 2 fish dinners/wk (salmon fillets) and 3 fish lunches/wk (salmon fish cakes, mackerel in tomato sauce, smoked mackerel, marinated herring, smoked trout, salmon sausages); ~300g/wk for 12 +/- 2 wk Poultry group: 2 poultry dinners/wk (organic chicken: minced, whole, breast, or thigh), and 3 poultry lunches/wk (chicken liver pate, chicken meatballs, turkey salami, chicken sausages); ~300…	Compliance evaluated with biomarker (erythrocyte EPA+DHA FA%): Increase from 4.9 ± 1.0 to 7.3 ± 1.4 in the fish group, which is 2.3 (95% CI: 1.9, 2.6) higher than poultry group at follow-up, indicating good compliance	Inclusion criterion: ≤1 serving/wk oily fish Baseline (mean): Total fish intake: ~90g/wk Oily fish intake: ~36g/wk	Baseline erythrocyte LCPUFA, FA% (mean): LA: ~8.9 AA: ~12.7 EPA: ~0.5 DHA: ~4.3 DHA+EPA: ~4.16	NR	Median (IQR): 9.6 (9.2, 9.7) y, after 12wk intervention period	cognition	attention	Cambridge Neurophychological Automated Battery (CANTAB)	Attention; Rapid visual processing (RVP) total error (measure of attention); where 100 digits/min were presented for 6 min and the child had to press a button within 1800 ms after a target sequence appeared; administered by carefully trained assessors; validation NR; interpretation NR		N/A (RCT)	N/A (RCT)	N/A (RCT)	Risk of chance findings with so many analyses (authors didn't correct for multiple testing because "many of the measures were correlated within tests and domains") Power calculation was for physiological outcomes, so these analyses may be underpowered Short intervention duration (12wks)	Being served 3 lunches and 2 dinners per week for 12 weeks with oily fish vs poultry had no effect on pre- to post-intervention change in overall cognitive performance or overall socioemotional problems (variables generated from principal component analyses from a battery of tests). For cognitive performance, 2 of 19 subtests showed a significant benefit in the fish group, while the others were n…
Teisen, 2020	RCT-parallel arm	FiSK Junior study (Fish, children, health, and cognition)	Denmark	Baseline n = 199 Analytic n = 206	Nordea-fonden, Skagenfood A/S, Sødam A/S, REMA1000 Danmark A/S, Amanda Seafoods A/S	Median (IQR): 9.6 (9.2, 9.7) y	0.5	NR	Household education level: Vocational, short academic, or less: ~18% Bachelor's degree: ~23% Master's degree or higher: ~58%	Fish group: 2 fish dinners/wk (salmon fillets) and 3 fish lunches/wk (salmon fish cakes, mackerel in tomato sauce, smoked mackerel, marinated herring, smoked trout, salmon sausages); ~300g/wk for 12 +/- 2 wk Poultry group: 2 poultry dinners/wk (organic chicken: minced, whole, breast, or thigh), and 3 poultry lunches/wk (chicken liver pate, chicken meatballs, turkey salami, chicken sausages); ~300…	Compliance evaluated with biomarker (erythrocyte EPA+DHA FA%): Increase from 4.9 ± 1.0 to 7.3 ± 1.4 in the fish group, which is 2.3 (95% CI: 1.9, 2.6) higher than poultry group at follow-up, indicating good compliance	Inclusion criterion: ≤1 serving/wk oily fish Baseline (mean): Total fish intake: ~90g/wk Oily fish intake: ~36g/wk	Baseline erythrocyte LCPUFA, FA% (mean): LA: ~8.9 AA: ~12.7 EPA: ~0.5 DHA: ~4.3 DHA+EPA: ~4.17	NR	Median (IQR): 9.6 (9.2, 9.7) y, after 12wk intervention period	cognition	attention	Cambridge Neurophychological Automated Battery (CANTAB)	Attention; Rapid visual processing (RVP) misses (measure of attention); administered by carefully trained assessors; validation NR; interpretation NR	Attention: Difference in pre- to post-intervention change between fish (n=97) and poultry (n=98) group, OR (95% CI): RVP misses (%): 0.87 (0.75, 1.02), p=0.089	N/A (RCT)	N/A (RCT)	N/A (RCT)	Risk of chance findings with so many analyses (authors didn't correct for multiple testing because "many of the measures were correlated within tests and domains") Power calculation was for physiological outcomes, so these analyses may be underpowered Short intervention duration (12wks)	Being served 3 lunches and 2 dinners per week for 12 weeks with oily fish vs poultry had no effect on pre- to post-intervention change in overall cognitive performance or overall socioemotional problems (variables generated from principal component analyses from a battery of tests). For cognitive performance, 2 of 19 subtests showed a significant benefit in the fish group, while the others were n…
Teisen, 2020	RCT-parallel arm	FiSK Junior study (Fish, children, health, and cognition)	Denmark	Baseline n = 199 Analytic n = 207	Nordea-fonden, Skagenfood A/S, Sødam A/S, REMA1000 Danmark A/S, Amanda Seafoods A/S	Median (IQR): 9.6 (9.2, 9.7) y	0.5	NR	Household education level: Vocational, short academic, or less: ~18% Bachelor's degree: ~23% Master's degree or higher: ~58%	Fish group: 2 fish dinners/wk (salmon fillets) and 3 fish lunches/wk (salmon fish cakes, mackerel in tomato sauce, smoked mackerel, marinated herring, smoked trout, salmon sausages); ~300g/wk for 12 +/- 2 wk Poultry group: 2 poultry dinners/wk (organic chicken: minced, whole, breast, or thigh), and 3 poultry lunches/wk (chicken liver pate, chicken meatballs, turkey salami, chicken sausages); ~300…	Compliance evaluated with biomarker (erythrocyte EPA+DHA FA%): Increase from 4.9 ± 1.0 to 7.3 ± 1.4 in the fish group, which is 2.3 (95% CI: 1.9, 2.6) higher than poultry group at follow-up, indicating good compliance	Inclusion criterion: ≤1 serving/wk oily fish Baseline (mean): Total fish intake: ~90g/wk Oily fish intake: ~36g/wk	Baseline erythrocyte LCPUFA, FA% (mean): LA: ~8.9 AA: ~12.7 EPA: ~0.5 DHA: ~4.3 DHA+EPA: ~4.18	NR	Median (IQR): 9.6 (9.2, 9.7) y, after 12wk intervention period	cognition	attention	d2 test of attention	Attention; Inattention error (measure of attention); administered by carefully trained assessors; validation NR; interpretation: Higher OR means more error	Attention: Difference in pre- to post-intervention change between fish (n=97) and poultry (n=92) group, OR (95% CI): d2 inattention error (%): 1.11 (0.93, 1.33), p=0.239	N/A (RCT)	N/A (RCT)	N/A (RCT)	Risk of chance findings with so many analyses (authors didn't correct for multiple testing because "many of the measures were correlated within tests and domains") Power calculation was for physiological outcomes, so these analyses may be underpowered Short intervention duration (12wks)	Being served 3 lunches and 2 dinners per week for 12 weeks with oily fish vs poultry had no effect on pre- to post-intervention change in overall cognitive performance or overall socioemotional problems (variables generated from principal component analyses from a battery of tests). For cognitive performance, 2 of 19 subtests showed a significant benefit in the fish group, while the others were n…
Teisen, 2020	RCT-parallel arm	FiSK Junior study (Fish, children, health, and cognition)	Denmark	Baseline n = 199 Analytic n = 204	Nordea-fonden, Skagenfood A/S, Sødam A/S, REMA1000 Danmark A/S, Amanda Seafoods A/S	Median (IQR): 9.6 (9.2, 9.7) y	0.5	NR	Household education level: Vocational, short academic, or less: ~18% Bachelor's degree: ~23% Master's degree or higher: ~58%	Fish group: 2 fish dinners/wk (salmon fillets) and 3 fish lunches/wk (salmon fish cakes, mackerel in tomato sauce, smoked mackerel, marinated herring, smoked trout, salmon sausages); ~300g/wk for 12 +/- 2 wk Poultry group: 2 poultry dinners/wk (organic chicken: minced, whole, breast, or thigh), and 3 poultry lunches/wk (chicken liver pate, chicken meatballs, turkey salami, chicken sausages); ~300…	Compliance evaluated with biomarker (erythrocyte EPA+DHA FA%): Increase from 4.9 ± 1.0 to 7.3 ± 1.4 in the fish group, which is 2.3 (95% CI: 1.9, 2.6) higher than poultry group at follow-up, indicating good compliance	Inclusion criterion: ≤1 serving/wk oily fish Baseline (mean): Total fish intake: ~90g/wk Oily fish intake: ~36g/wk	Baseline erythrocyte LCPUFA, FA% (mean): LA: ~8.9 AA: ~12.7 EPA: ~0.5 DHA: ~4.3 DHA+EPA: ~4.15	NR	Median (IQR): 9.6 (9.2, 9.7) y, after 12wk intervention period	cognition	attention	Flanker test	Attention; Flanker total error (measure of attention); administered by carefully trained assessors; validation NR; interpretation NR	Attention: Difference in pre- to post-intervention change between fish (n=97) and poultry (n=92) group, OR (95% CI): Flanker total error (%): 0.90 (0.65, 1.25), p=0.520	N/A (RCT)	N/A (RCT)	N/A (RCT)	Risk of chance findings with so many analyses (authors didn't correct for multiple testing because "many of the measures were correlated within tests and domains") Power calculation was for physiological outcomes, so these analyses may be underpowered Short intervention duration (12wks)	Being served 3 lunches and 2 dinners per week for 12 weeks with oily fish vs poultry had no effect on pre- to post-intervention change in overall cognitive performance or overall socioemotional problems (variables generated from principal component analyses from a battery of tests). For cognitive performance, 2 of 19 subtests showed a significant benefit in the fish group, while the others were n…
Teisen, 2020	RCT-parallel arm	FiSK Junior study (Fish, children, health, and cognition)	Denmark	Baseline n = 199 Analytic n = 203	Nordea-fonden, Skagenfood A/S, Sødam A/S, REMA1000 Danmark A/S, Amanda Seafoods A/S	Median (IQR): 9.6 (9.2, 9.7) y	0.5	NR	Household education level: Vocational, short academic, or less: ~18% Bachelor's degree: ~23% Master's degree or higher: ~58%	Fish group: 2 fish dinners/wk (salmon fillets) and 3 fish lunches/wk (salmon fish cakes, mackerel in tomato sauce, smoked mackerel, marinated herring, smoked trout, salmon sausages); ~300g/wk for 12 +/- 2 wk Poultry group: 2 poultry dinners/wk (organic chicken: minced, whole, breast, or thigh), and 3 poultry lunches/wk (chicken liver pate, chicken meatballs, turkey salami, chicken sausages); ~300…	Compliance evaluated with biomarker (erythrocyte EPA+DHA FA%): Increase from 4.9 ± 1.0 to 7.3 ± 1.4 in the fish group, which is 2.3 (95% CI: 1.9, 2.6) higher than poultry group at follow-up, indicating good compliance	Inclusion criterion: ≤1 serving/wk oily fish Baseline (mean): Total fish intake: ~90g/wk Oily fish intake: ~36g/wk	Baseline erythrocyte LCPUFA, FA% (mean): LA: ~8.9 AA: ~12.7 EPA: ~0.5 DHA: ~4.3 DHA+EPA: ~4.14	NR	Median (IQR): 9.6 (9.2, 9.7) y, after 12wk intervention period	cognition	attention	Switch test	Attention; Switch total error (measure of attention); administered by carefully trained assessors; validation NR; interpretation NR	Attention: Difference in pre- to post-intervention change between fish (n=97) and poultry (n=92) group, OR (95% CI): Switch total error (%): 0.97 (0.86, 1.09), p=0.572	N/A (RCT)	N/A (RCT)	N/A (RCT)	Risk of chance findings with so many analyses (authors didn't correct for multiple testing because "many of the measures were correlated within tests and domains") Power calculation was for physiological outcomes, so these analyses may be underpowered Short intervention duration (12wks)	Being served 3 lunches and 2 dinners per week for 12 weeks with oily fish vs poultry had no effect on pre- to post-intervention change in overall cognitive performance or overall socioemotional problems (variables generated from principal component analyses from a battery of tests). For cognitive performance, 2 of 19 subtests showed a significant benefit in the fish group, while the others were n…
Teisen, 2020	RCT-parallel arm	FiSK Junior study (Fish, children, health, and cognition)	Denmark	Baseline n = 199 Analytic n = 208	Nordea-fonden, Skagenfood A/S, Sødam A/S, REMA1000 Danmark A/S, Amanda Seafoods A/S	Median (IQR): 9.6 (9.2, 9.7) y	0.5	NR	Household education level: Vocational, short academic, or less: ~18% Bachelor's degree: ~23% Master's degree or higher: ~58%	Fish group: 2 fish dinners/wk (salmon fillets) and 3 fish lunches/wk (salmon fish cakes, mackerel in tomato sauce, smoked mackerel, marinated herring, smoked trout, salmon sausages); ~300g/wk for 12 +/- 2 wk Poultry group: 2 poultry dinners/wk (organic chicken: minced, whole, breast, or thigh), and 3 poultry lunches/wk (chicken liver pate, chicken meatballs, turkey salami, chicken sausages); ~300…	Compliance evaluated with biomarker (erythrocyte EPA+DHA FA%): Increase from 4.9 ± 1.0 to 7.3 ± 1.4 in the fish group, which is 2.3 (95% CI: 1.9, 2.6) higher than poultry group at follow-up, indicating good compliance	Inclusion criterion: ≤1 serving/wk oily fish Baseline (mean): Total fish intake: ~90g/wk Oily fish intake: ~36g/wk	Baseline erythrocyte LCPUFA, FA% (mean): LA: ~8.9 AA: ~12.7 EPA: ~0.5 DHA: ~4.3 DHA+EPA: ~4.19	NR	Median (IQR): 9.6 (9.2, 9.7) y, after 12wk intervention period	cognition	attention	Cambridge Neurophychological Automated Battery (CANTAB)	Attention; Reaction Time (RTI) test 5-choice reaction time SD (measure of attention); administered by carefully trained assessors; validation NR; higher SD = lower attention	Attention: Difference in pre- to post-intervention change between fish (n=99) and poultry (n=98) group, mean (95% CI): RTI 5-choice reaction time SD (ms): 2 (−6, 11), p=0.621	N/A (RCT)	N/A (RCT)	N/A (RCT)	Risk of chance findings with so many analyses (authors didn't correct for multiple testing because "many of the measures were correlated within tests and domains") Power calculation was for physiological outcomes, so these analyses may be underpowered Short intervention duration (12wks)	Being served 3 lunches and 2 dinners per week for 12 weeks with oily fish vs poultry had no effect on pre- to post-intervention change in overall cognitive performance or overall socioemotional problems (variables generated from principal component analyses from a battery of tests). For cognitive performance, 2 of 19 subtests showed a significant benefit in the fish group, while the others were n…
Teisen, 2020	RCT-parallel arm	FiSK Junior study (Fish, children, health, and cognition)	Denmark	Baseline n = 199 Analytic n = 219	Nordea-fonden, Skagenfood A/S, Sødam A/S, REMA1000 Danmark A/S, Amanda Seafoods A/S	Median (IQR): 9.6 (9.2, 9.7) y	0.5	NR	Household education level: Vocational, short academic, or less: ~18% Bachelor's degree: ~23% Master's degree or higher: ~58%	Fish group: 2 fish dinners/wk (salmon fillets) and 3 fish lunches/wk (salmon fish cakes, mackerel in tomato sauce, smoked mackerel, marinated herring, smoked trout, salmon sausages); ~300g/wk for 12 +/- 2 wk Poultry group: 2 poultry dinners/wk (organic chicken: minced, whole, breast, or thigh), and 3 poultry lunches/wk (chicken liver pate, chicken meatballs, turkey salami, chicken sausages); ~300…	Compliance evaluated with biomarker (erythrocyte EPA+DHA FA%): Increase from 4.9 ± 1.0 to 7.3 ± 1.4 in the fish group, which is 2.3 (95% CI: 1.9, 2.6) higher than poultry group at follow-up, indicating good compliance	Inclusion criterion: ≤1 serving/wk oily fish Baseline (mean): Total fish intake: ~90g/wk Oily fish intake: ~36g/wk	Baseline erythrocyte LCPUFA, FA% (mean): LA: ~8.9 AA: ~12.7 EPA: ~0.5 DHA: ~4.3 DHA+EPA: ~4.30	NR	Median (IQR): 9.6 (9.2, 9.7) y, after 12wk intervention period	behavior	social emotional	Principal component-analysis from a battery of tests	Externalizing vs internalizing problems (principal component analysis-generated principal component that explained 12.9% of the variance);interviews conducted with trained project staff member; high score = externalizing as opposed to internalizing problem tendencies	Difference in pre- to post-intervention change between fish (n=98) and poultry (n=98) group, mean (95% CI): Externalizing vs internalizing problems: 0.02 (−0.20, 0.24), p=0.865	N/A (RCT)	N/A (RCT)	N/A (RCT)	Risk of chance findings with so many analyses (authors didn't correct for multiple testing because "many of the measures were correlated within tests and domains") Power calculation was for physiological outcomes, so these analyses may be underpowered Short intervention duration (12wks)	Being served 3 lunches and 2 dinners per week for 12 weeks with oily fish vs poultry had no effect on pre- to post-intervention change in overall cognitive performance or overall socioemotional problems (variables generated from principal component analyses from a battery of tests). For cognitive performance, 2 of 19 subtests showed a significant benefit in the fish group, while the others were n…
Teisen, 2020	RCT-parallel arm	FiSK Junior study (Fish, children, health, and cognition)	Denmark	Baseline n = 199 Analytic n = 215	Nordea-fonden, Skagenfood A/S, Sødam A/S, REMA1000 Danmark A/S, Amanda Seafoods A/S	Median (IQR): 9.6 (9.2, 9.7) y	0.5	NR	Household education level: Vocational, short academic, or less: ~18% Bachelor's degree: ~23% Master's degree or higher: ~58%	Fish group: 2 fish dinners/wk (salmon fillets) and 3 fish lunches/wk (salmon fish cakes, mackerel in tomato sauce, smoked mackerel, marinated herring, smoked trout, salmon sausages); ~300g/wk for 12 +/- 2 wk Poultry group: 2 poultry dinners/wk (organic chicken: minced, whole, breast, or thigh), and 3 poultry lunches/wk (chicken liver pate, chicken meatballs, turkey salami, chicken sausages); ~300…	Compliance evaluated with biomarker (erythrocyte EPA+DHA FA%): Increase from 4.9 ± 1.0 to 7.3 ± 1.4 in the fish group, which is 2.3 (95% CI: 1.9, 2.6) higher than poultry group at follow-up, indicating good compliance	Inclusion criterion: ≤1 serving/wk oily fish Baseline (mean): Total fish intake: ~90g/wk Oily fish intake: ~36g/wk	Baseline erythrocyte LCPUFA, FA% (mean): LA: ~8.9 AA: ~12.7 EPA: ~0.5 DHA: ~4.3 DHA+EPA: ~4.26	NR	Median (IQR): 9.6 (9.2, 9.7) y, after 12wk intervention period	cognition	general cognition	Flanker test	Cognitive flexibility; Mixing cost (measure of cognitive flexibility); administered by carefully trained assessors; validation NR; interpretation NR	Cognitive flexibility: Difference in pre- to post-intervention change between fish (n=97) and poultry (n=92) group, mean (95% CI): Mixing cost (ms): −51 (−94, −7), p=0.024	N/A (RCT)	N/A (RCT)	N/A (RCT)	Risk of chance findings with so many analyses (authors didn't correct for multiple testing because "many of the measures were correlated within tests and domains") Power calculation was for physiological outcomes, so these analyses may be underpowered Short intervention duration (12wks)	Being served 3 lunches and 2 dinners per week for 12 weeks with oily fish vs poultry had no effect on pre- to post-intervention change in overall cognitive performance or overall socioemotional problems (variables generated from principal component analyses from a battery of tests). For cognitive performance, 2 of 19 subtests showed a significant benefit in the fish group, while the others were n…
Teisen, 2020	RCT-parallel arm	FiSK Junior study (Fish, children, health, and cognition)	Denmark	Baseline n = 199 Analytic n = 214	Nordea-fonden, Skagenfood A/S, Sødam A/S, REMA1000 Danmark A/S, Amanda Seafoods A/S	Median (IQR): 9.6 (9.2, 9.7) y	0.5	NR	Household education level: Vocational, short academic, or less: ~18% Bachelor's degree: ~23% Master's degree or higher: ~58%	Fish group: 2 fish dinners/wk (salmon fillets) and 3 fish lunches/wk (salmon fish cakes, mackerel in tomato sauce, smoked mackerel, marinated herring, smoked trout, salmon sausages); ~300g/wk for 12 +/- 2 wk Poultry group: 2 poultry dinners/wk (organic chicken: minced, whole, breast, or thigh), and 3 poultry lunches/wk (chicken liver pate, chicken meatballs, turkey salami, chicken sausages); ~300…	Compliance evaluated with biomarker (erythrocyte EPA+DHA FA%): Increase from 4.9 ± 1.0 to 7.3 ± 1.4 in the fish group, which is 2.3 (95% CI: 1.9, 2.6) higher than poultry group at follow-up, indicating good compliance	Inclusion criterion: ≤1 serving/wk oily fish Baseline (mean): Total fish intake: ~90g/wk Oily fish intake: ~36g/wk	Baseline erythrocyte LCPUFA, FA% (mean): LA: ~8.9 AA: ~12.7 EPA: ~0.5 DHA: ~4.3 DHA+EPA: ~4.25	NR	Median (IQR): 9.6 (9.2, 9.7) y, after 12wk intervention period	cognition	general cognition	Switch test	Cognitive flexibility; Switch cost (measure of cognitive flexibility); administered by carefully trained assessors; validation NR; interpretation NR	Cognitive flexibility: Difference in pre- to post-intervention change between fish (n=97) and poultry (n=92) group, mean (95% CI): Switch cost (ms): −5 (−43, 32), p=0.776	N/A (RCT)	N/A (RCT)	N/A (RCT)	Risk of chance findings with so many analyses (authors didn't correct for multiple testing because "many of the measures were correlated within tests and domains") Power calculation was for physiological outcomes, so these analyses may be underpowered Short intervention duration (12wks)	Being served 3 lunches and 2 dinners per week for 12 weeks with oily fish vs poultry had no effect on pre- to post-intervention change in overall cognitive performance or overall socioemotional problems (variables generated from principal component analyses from a battery of tests). For cognitive performance, 2 of 19 subtests showed a significant benefit in the fish group, while the others were n…
Teisen, 2020	RCT-parallel arm	FiSK Junior study (Fish, children, health, and cognition)	Denmark	Baseline n = 199 Analytic n = 233	Nordea-fonden, Skagenfood A/S, Sødam A/S, REMA1000 Danmark A/S, Amanda Seafoods A/S	Median (IQR): 9.6 (9.2, 9.7) y	0.5	NR	Household education level: Vocational, short academic, or less: ~18% Bachelor's degree: ~23% Master's degree or higher: ~58%	Fish group: 2 fish dinners/wk (salmon fillets) and 3 fish lunches/wk (salmon fish cakes, mackerel in tomato sauce, smoked mackerel, marinated herring, smoked trout, salmon sausages); ~300g/wk for 12 +/- 2 wk Poultry group: 2 poultry dinners/wk (organic chicken: minced, whole, breast, or thigh), and 3 poultry lunches/wk (chicken liver pate, chicken meatballs, turkey salami, chicken sausages); ~300…	Compliance evaluated with biomarker (erythrocyte EPA+DHA FA%): Increase from 4.9 ± 1.0 to 7.3 ± 1.4 in the fish group, which is 2.3 (95% CI: 1.9, 2.6) higher than poultry group at follow-up, indicating good compliance	Inclusion criterion: ≤1 serving/wk oily fish Baseline (mean): Total fish intake: ~90g/wk Oily fish intake: ~36g/wk	Baseline erythrocyte LCPUFA, FA% (mean): LA: ~8.9 AA: ~12.7 EPA: ~0.5 DHA: ~4.3 DHA+EPA: ~4.44	NR	Median (IQR): 9.6 (9.2, 9.7) y, after 12wk intervention period	cognition	general cognition	Behavior Rating Inventory of Executive Function (BRIEF)	Executive function problems; Flexibility subscale (measure of executive function); parent answered questinnaire; validation NR; higher score = more socioemotional problems	Executive function problems: Difference in pre- to post-intervention change between fish (n=98) and poultry (n=98) group, mean (95% CI): BRIEF flexibility: 0.20 (−0.32, 0.72), p=0.446	N/A (RCT)	N/A (RCT)	N/A (RCT)	Risk of chance findings with so many analyses (authors didn't correct for multiple testing because "many of the measures were correlated within tests and domains") Power calculation was for physiological outcomes, so these analyses may be underpowered Short intervention duration (12wks)	Being served 3 lunches and 2 dinners per week for 12 weeks with oily fish vs poultry had no effect on pre- to post-intervention change in overall cognitive performance or overall socioemotional problems (variables generated from principal component analyses from a battery of tests). For cognitive performance, 2 of 19 subtests showed a significant benefit in the fish group, while the others were n…
Teisen, 2020	RCT-parallel arm	FiSK Junior study (Fish, children, health, and cognition)	Denmark	Baseline n = 199 Analytic n = 232	Nordea-fonden, Skagenfood A/S, Sødam A/S, REMA1000 Danmark A/S, Amanda Seafoods A/S	Median (IQR): 9.6 (9.2, 9.7) y	0.5	NR	Household education level: Vocational, short academic, or less: ~18% Bachelor's degree: ~23% Master's degree or higher: ~58%	Fish group: 2 fish dinners/wk (salmon fillets) and 3 fish lunches/wk (salmon fish cakes, mackerel in tomato sauce, smoked mackerel, marinated herring, smoked trout, salmon sausages); ~300g/wk for 12 +/- 2 wk Poultry group: 2 poultry dinners/wk (organic chicken: minced, whole, breast, or thigh), and 3 poultry lunches/wk (chicken liver pate, chicken meatballs, turkey salami, chicken sausages); ~300…	Compliance evaluated with biomarker (erythrocyte EPA+DHA FA%): Increase from 4.9 ± 1.0 to 7.3 ± 1.4 in the fish group, which is 2.3 (95% CI: 1.9, 2.6) higher than poultry group at follow-up, indicating good compliance	Inclusion criterion: ≤1 serving/wk oily fish Baseline (mean): Total fish intake: ~90g/wk Oily fish intake: ~36g/wk	Baseline erythrocyte LCPUFA, FA% (mean): LA: ~8.9 AA: ~12.7 EPA: ~0.5 DHA: ~4.3 DHA+EPA: ~4.43	NR	Median (IQR): 9.6 (9.2, 9.7) y, after 12wk intervention period	cognition	general cognition	Behavior Rating Inventory of Executive Function (BRIEF)	Executive function problems; Global executive function (combined subscales: impulsivity, emotional control, flexibility, working memory); parent answered questinnaire; validation NR; higher score = more socioemotional problems	Executive function problems: Difference in pre- to post-intervention change between fish (n=98) and poultry (n=98) group, mean (95% CI): BRIEF global executive function: −1.51 (−4.45, 1.43), p=0.310	N/A (RCT)	N/A (RCT)	N/A (RCT)	Risk of chance findings with so many analyses (authors didn't correct for multiple testing because "many of the measures were correlated within tests and domains") Power calculation was for physiological outcomes, so these analyses may be underpowered Short intervention duration (12wks)	Being served 3 lunches and 2 dinners per week for 12 weeks with oily fish vs poultry had no effect on pre- to post-intervention change in overall cognitive performance or overall socioemotional problems (variables generated from principal component analyses from a battery of tests). For cognitive performance, 2 of 19 subtests showed a significant benefit in the fish group, while the others were n…
Teisen, 2020	RCT-parallel arm	FiSK Junior study (Fish, children, health, and cognition)	Denmark	Baseline n = 199 Analytic n = 234	Nordea-fonden, Skagenfood A/S, Sødam A/S, REMA1000 Danmark A/S, Amanda Seafoods A/S	Median (IQR): 9.6 (9.2, 9.7) y	0.5	NR	Household education level: Vocational, short academic, or less: ~18% Bachelor's degree: ~23% Master's degree or higher: ~58%	Fish group: 2 fish dinners/wk (salmon fillets) and 3 fish lunches/wk (salmon fish cakes, mackerel in tomato sauce, smoked mackerel, marinated herring, smoked trout, salmon sausages); ~300g/wk for 12 +/- 2 wk Poultry group: 2 poultry dinners/wk (organic chicken: minced, whole, breast, or thigh), and 3 poultry lunches/wk (chicken liver pate, chicken meatballs, turkey salami, chicken sausages); ~300…	Compliance evaluated with biomarker (erythrocyte EPA+DHA FA%): Increase from 4.9 ± 1.0 to 7.3 ± 1.4 in the fish group, which is 2.3 (95% CI: 1.9, 2.6) higher than poultry group at follow-up, indicating good compliance	Inclusion criterion: ≤1 serving/wk oily fish Baseline (mean): Total fish intake: ~90g/wk Oily fish intake: ~36g/wk	Baseline erythrocyte LCPUFA, FA% (mean): LA: ~8.9 AA: ~12.7 EPA: ~0.5 DHA: ~4.3 DHA+EPA: ~4.45	NR	Median (IQR): 9.6 (9.2, 9.7) y, after 12wk intervention period	cognition	general cognition	Behavior Rating Inventory of Executive Function (BRIEF)	Executive function problems; Working memory subscale (measure of executive function); parent answered questinnaire; validation NR; higher score = more socioemotional problems	Executive function problems: Difference in pre- to post-intervention change between fish (n=98) and poultry (n=98) group, mean (95% CI): BRIEF working memory: −0.29 (−0.95, 0.37), p=0.385	N/A (RCT)	N/A (RCT)	N/A (RCT)	Risk of chance findings with so many analyses (authors didn't correct for multiple testing because "many of the measures were correlated within tests and domains") Power calculation was for physiological outcomes, so these analyses may be underpowered Short intervention duration (12wks)	Being served 3 lunches and 2 dinners per week for 12 weeks with oily fish vs poultry had no effect on pre- to post-intervention change in overall cognitive performance or overall socioemotional problems (variables generated from principal component analyses from a battery of tests). For cognitive performance, 2 of 19 subtests showed a significant benefit in the fish group, while the others were n…
Teisen, 2020	RCT-parallel arm	FiSK Junior study (Fish, children, health, and cognition)	Denmark	Baseline n = 199 Analytic n = 220	Nordea-fonden, Skagenfood A/S, Sødam A/S, REMA1000 Danmark A/S, Amanda Seafoods A/S	Median (IQR): 9.6 (9.2, 9.7) y	0.5	NR	Household education level: Vocational, short academic, or less: ~18% Bachelor's degree: ~23% Master's degree or higher: ~58%	Fish group: 2 fish dinners/wk (salmon fillets) and 3 fish lunches/wk (salmon fish cakes, mackerel in tomato sauce, smoked mackerel, marinated herring, smoked trout, salmon sausages); ~300g/wk for 12 +/- 2 wk Poultry group: 2 poultry dinners/wk (organic chicken: minced, whole, breast, or thigh), and 3 poultry lunches/wk (chicken liver pate, chicken meatballs, turkey salami, chicken sausages); ~300…	Compliance evaluated with biomarker (erythrocyte EPA+DHA FA%): Increase from 4.9 ± 1.0 to 7.3 ± 1.4 in the fish group, which is 2.3 (95% CI: 1.9, 2.6) higher than poultry group at follow-up, indicating good compliance	Inclusion criterion: ≤1 serving/wk oily fish Baseline (mean): Total fish intake: ~90g/wk Oily fish intake: ~36g/wk	Baseline erythrocyte LCPUFA, FA% (mean): LA: ~8.9 AA: ~12.7 EPA: ~0.5 DHA: ~4.3 DHA+EPA: ~4.31	NR	Median (IQR): 9.6 (9.2, 9.7) y, after 12wk intervention period	behavior	social emotional	Strengths and Difficulties Questionnaire (SDQ)	Externalizing problems (combined subscales: hyperactivity/inattention and conduct problems); parent answered questinnaire; validation NR; higher score = more socioemotional problems	Externalizing problems: Difference in pre- to post-intervention change between fish (n=99) and poultry (n=98) group, mean (95% CI): SDQ externalizing problems:−0.24 (−0.69, 0.21), p=0.301	N/A (RCT)	N/A (RCT)	N/A (RCT)	Risk of chance findings with so many analyses (authors didn't correct for multiple testing because "many of the measures were correlated within tests and domains") Power calculation was for physiological outcomes, so these analyses may be underpowered Short intervention duration (12wks)	Being served 3 lunches and 2 dinners per week for 12 weeks with oily fish vs poultry had no effect on pre- to post-intervention change in overall cognitive performance or overall socioemotional problems (variables generated from principal component analyses from a battery of tests). For cognitive performance, 2 of 19 subtests showed a significant benefit in the fish group, while the others were n…
Teisen, 2020	RCT-parallel arm	FiSK Junior study (Fish, children, health, and cognition)	Denmark	Baseline n = 199 Analytic n = 221	Nordea-fonden, Skagenfood A/S, Sødam A/S, REMA1000 Danmark A/S, Amanda Seafoods A/S	Median (IQR): 9.6 (9.2, 9.7) y	0.5	NR	Household education level: Vocational, short academic, or less: ~18% Bachelor's degree: ~23% Master's degree or higher: ~58%	Fish group: 2 fish dinners/wk (salmon fillets) and 3 fish lunches/wk (salmon fish cakes, mackerel in tomato sauce, smoked mackerel, marinated herring, smoked trout, salmon sausages); ~300g/wk for 12 +/- 2 wk Poultry group: 2 poultry dinners/wk (organic chicken: minced, whole, breast, or thigh), and 3 poultry lunches/wk (chicken liver pate, chicken meatballs, turkey salami, chicken sausages); ~300…	Compliance evaluated with biomarker (erythrocyte EPA+DHA FA%): Increase from 4.9 ± 1.0 to 7.3 ± 1.4 in the fish group, which is 2.3 (95% CI: 1.9, 2.6) higher than poultry group at follow-up, indicating good compliance	Inclusion criterion: ≤1 serving/wk oily fish Baseline (mean): Total fish intake: ~90g/wk Oily fish intake: ~36g/wk	Baseline erythrocyte LCPUFA, FA% (mean): LA: ~8.9 AA: ~12.7 EPA: ~0.5 DHA: ~4.3 DHA+EPA: ~4.32	NR	Median (IQR): 9.6 (9.2, 9.7) y, after 12wk intervention period	behavior	social emotional	Behavior Rating Inventory of Executive Function (BRIEF)	Externalizing problems; Impulsivity subscale (measure of externalizing problems); parent answered questinnaire; validation NR; higher score = more socioemotional problems	Externalizing problems: Difference in pre- to post-intervention change between fish (n=98) and poultry (n=98) group, mean (95% CI): BRIEF impulsivity: −0.13 (−0.68, 0.42), p=0.648	N/A (RCT)	N/A (RCT)	N/A (RCT)	Risk of chance findings with so many analyses (authors didn't correct for multiple testing because "many of the measures were correlated within tests and domains") Power calculation was for physiological outcomes, so these analyses may be underpowered Short intervention duration (12wks)	Being served 3 lunches and 2 dinners per week for 12 weeks with oily fish vs poultry had no effect on pre- to post-intervention change in overall cognitive performance or overall socioemotional problems (variables generated from principal component analyses from a battery of tests). For cognitive performance, 2 of 19 subtests showed a significant benefit in the fish group, while the others were n…
Teisen, 2020	RCT-parallel arm	FiSK Junior study (Fish, children, health, and cognition)	Denmark	Baseline n = 199 Analytic n = 217	Nordea-fonden, Skagenfood A/S, Sødam A/S, REMA1000 Danmark A/S, Amanda Seafoods A/S	Median (IQR): 9.6 (9.2, 9.7) y	0.5	NR	Household education level: Vocational, short academic, or less: ~18% Bachelor's degree: ~23% Master's degree or higher: ~58%	Fish group: 2 fish dinners/wk (salmon fillets) and 3 fish lunches/wk (salmon fish cakes, mackerel in tomato sauce, smoked mackerel, marinated herring, smoked trout, salmon sausages); ~300g/wk for 12 +/- 2 wk Poultry group: 2 poultry dinners/wk (organic chicken: minced, whole, breast, or thigh), and 3 poultry lunches/wk (chicken liver pate, chicken meatballs, turkey salami, chicken sausages); ~300…	Compliance evaluated with biomarker (erythrocyte EPA+DHA FA%): Increase from 4.9 ± 1.0 to 7.3 ± 1.4 in the fish group, which is 2.3 (95% CI: 1.9, 2.6) higher than poultry group at follow-up, indicating good compliance	Inclusion criterion: ≤1 serving/wk oily fish Baseline (mean): Total fish intake: ~90g/wk Oily fish intake: ~36g/wk	Baseline erythrocyte LCPUFA, FA% (mean): LA: ~8.9 AA: ~12.7 EPA: ~0.5 DHA: ~4.3 DHA+EPA: ~4.28	NR	Median (IQR): 9.6 (9.2, 9.7) y, after 12wk intervention period	cognition	general cognition	Cambridge Neurophychological Automated Battery (CANTAB)	Short-term memory; Paired associates learning (PAL) test (measure of memory); validation NR; administered by carefully trained assessors; high score = good short-term memory	Short-term memory: Difference in pre- to post-intervention change between fish (n=98) and poultry (n=98) group, OR (95% CI): PAL memory score (%): 1.15 (0.92, 1.44), p=0.214	N/A (RCT)	N/A (RCT)	N/A (RCT)	Risk of chance findings with so many analyses (authors didn't correct for multiple testing because "many of the measures were correlated within tests and domains") Power calculation was for physiological outcomes, so these analyses may be underpowered Short intervention duration (12wks)	Being served 3 lunches and 2 dinners per week for 12 weeks with oily fish vs poultry had no effect on pre- to post-intervention change in overall cognitive performance or overall socioemotional problems (variables generated from principal component analyses from a battery of tests). For cognitive performance, 2 of 19 subtests showed a significant benefit in the fish group, while the others were n…
Teisen, 2020	RCT-parallel arm	FiSK Junior study (Fish, children, health, and cognition)	Denmark	Baseline n = 199 Analytic n = 216	Nordea-fonden, Skagenfood A/S, Sødam A/S, REMA1000 Danmark A/S, Amanda Seafoods A/S	Median (IQR): 9.6 (9.2, 9.7) y	0.5	NR	Household education level: Vocational, short academic, or less: ~18% Bachelor's degree: ~23% Master's degree or higher: ~58%	Fish group: 2 fish dinners/wk (salmon fillets) and 3 fish lunches/wk (salmon fish cakes, mackerel in tomato sauce, smoked mackerel, marinated herring, smoked trout, salmon sausages); ~300g/wk for 12 +/- 2 wk Poultry group: 2 poultry dinners/wk (organic chicken: minced, whole, breast, or thigh), and 3 poultry lunches/wk (chicken liver pate, chicken meatballs, turkey salami, chicken sausages); ~300…	Compliance evaluated with biomarker (erythrocyte EPA+DHA FA%): Increase from 4.9 ± 1.0 to 7.3 ± 1.4 in the fish group, which is 2.3 (95% CI: 1.9, 2.6) higher than poultry group at follow-up, indicating good compliance	Inclusion criterion: ≤1 serving/wk oily fish Baseline (mean): Total fish intake: ~90g/wk Oily fish intake: ~36g/wk	Baseline erythrocyte LCPUFA, FA% (mean): LA: ~8.9 AA: ~12.7 EPA: ~0.5 DHA: ~4.3 DHA+EPA: ~4.27	NR	Median (IQR): 9.6 (9.2, 9.7) y, after 12wk intervention period	cognition	general cognition	Cambridge Neuropsychological Automated Battery (CANTAB)	Working memory; Spatial working memory (SWM) test (measure of memory); validation NR; administered by carefully trained assessors; low score = good working memory	Working memory: Difference in pre- to post-intervention change between fish (n=99) and poultry (n=98) group, mean (95% CI): SWM strategy score: 0.35 (−0.21, 0.92), p=0.219	N/A (RCT)	N/A (RCT)	N/A (RCT)	Risk of chance findings with so many analyses (authors didn't correct for multiple testing because "many of the measures were correlated within tests and domains") Power calculation was for physiological outcomes, so these analyses may be underpowered Short intervention duration (12wks)	Being served 3 lunches and 2 dinners per week for 12 weeks with oily fish vs poultry had no effect on pre- to post-intervention change in overall cognitive performance or overall socioemotional problems (variables generated from principal component analyses from a battery of tests). For cognitive performance, 2 of 19 subtests showed a significant benefit in the fish group, while the others were n…
Teisen, 2020	RCT-parallel arm	FiSK Junior study (Fish, children, health, and cognition)	Denmark	Baseline n = 199 Analytic n = 197	Nordea-fonden, Skagenfood A/S, Sødam A/S, REMA1000 Danmark A/S, Amanda Seafoods A/S	Median (IQR): 9.6 (9.2, 9.7) y	0.5	NR	Household education level: Vocational, short academic, or less: ~18% Bachelor's degree: ~23% Master's degree or higher: ~58%	Fish group: 2 fish dinners/wk (salmon fillets) and 3 fish lunches/wk (salmon fish cakes, mackerel in tomato sauce, smoked mackerel, marinated herring, smoked trout, salmon sausages); ~300g/wk for 12 +/- 2 wk Poultry group: 2 poultry dinners/wk (organic chicken: minced, whole, breast, or thigh), and 3 poultry lunches/wk (chicken liver pate, chicken meatballs, turkey salami, chicken sausages); ~300…	Compliance evaluated with biomarker (erythrocyte EPA+DHA FA%): Increase from 4.9 ± 1.0 to 7.3 ± 1.4 in the fish group, which is 2.3 (95% CI: 1.9, 2.6) higher than poultry group at follow-up, indicating good compliance	Inclusion criterion: ≤1 serving/wk oily fish Baseline (mean): Total fish intake: ~90g/wk Oily fish intake: ~36g/wk	Baseline erythrocyte LCPUFA, FA% (mean): LA: ~8.9 AA: ~12.7 EPA: ~0.5 DHA: ~4.3 DHA+EPA: ~4.8	NR	Median (IQR): 9.6 (9.2, 9.7) y, after 12wk intervention period	cognition	general cognition	Principal component-analysis from a battery of tests	Overall cognitive performance (principal component analysis-generated principal component that explained 18.7% of the variance in cognitive scores); tests administered by carefully trained assessors; lower score = better	Difference in pre- to post-intervention change between fish (n=89) and poultry (n=89) group, mean (95% CI): Overall cognitive performance: −0.17 (−0.35, 0.01), p=0.060	N/A (RCT)	N/A (RCT)	N/A (RCT)	Risk of chance findings with so many analyses (authors didn't correct for multiple testing because "many of the measures were correlated within tests and domains") Power calculation was for physiological outcomes, so these analyses may be underpowered Short intervention duration (12wks)	Being served 3 lunches and 2 dinners per week for 12 weeks with oily fish vs poultry had no effect on pre- to post-intervention change in overall cognitive performance or overall socioemotional problems (variables generated from principal component analyses from a battery of tests). For cognitive performance, 2 of 19 subtests showed a significant benefit in the fish group, while the others were n…
Teisen, 2020	RCT-parallel arm	FiSK Junior study (Fish, children, health, and cognition)	Denmark	Baseline n = 199 Analytic n = 210	Nordea-fonden, Skagenfood A/S, Sødam A/S, REMA1000 Danmark A/S, Amanda Seafoods A/S	Median (IQR): 9.6 (9.2, 9.7) y	0.5	NR	Household education level: Vocational, short academic, or less: ~18% Bachelor's degree: ~23% Master's degree or higher: ~58%	Fish group: 2 fish dinners/wk (salmon fillets) and 3 fish lunches/wk (salmon fish cakes, mackerel in tomato sauce, smoked mackerel, marinated herring, smoked trout, salmon sausages); ~300g/wk for 12 +/- 2 wk Poultry group: 2 poultry dinners/wk (organic chicken: minced, whole, breast, or thigh), and 3 poultry lunches/wk (chicken liver pate, chicken meatballs, turkey salami, chicken sausages); ~300…	Compliance evaluated with biomarker (erythrocyte EPA+DHA FA%): Increase from 4.9 ± 1.0 to 7.3 ± 1.4 in the fish group, which is 2.3 (95% CI: 1.9, 2.6) higher than poultry group at follow-up, indicating good compliance	Inclusion criterion: ≤1 serving/wk oily fish Baseline (mean): Total fish intake: ~90g/wk Oily fish intake: ~36g/wk	Baseline erythrocyte LCPUFA, FA% (mean): LA: ~8.9 AA: ~12.7 EPA: ~0.5 DHA: ~4.3 DHA+EPA: ~4.21	NR	Median (IQR): 9.6 (9.2, 9.7) y, after 12wk intervention period	behavior	attention	Cambridge Neurophychological Automated Battery (CANTAB)	Impulsivity; Rapid Visual Processing (RVP) test false alarm (measure of impulsivity); administered by carefully trained assessors; validation NR; interpretation NR	Impulsivity: Difference in pre- to post-intervention change between fish (n=97) and poultry (n=98) group, OR (95% CI): RVP false alarm (%): 0.86 (0.73, 1.02), p=0.076	N/A (RCT)	N/A (RCT)	N/A (RCT)	Risk of chance findings with so many analyses (authors didn't correct for multiple testing because "many of the measures were correlated within tests and domains") Power calculation was for physiological outcomes, so these analyses may be underpowered Short intervention duration (12wks)	Being served 3 lunches and 2 dinners per week for 12 weeks with oily fish vs poultry had no effect on pre- to post-intervention change in overall cognitive performance or overall socioemotional problems (variables generated from principal component analyses from a battery of tests). For cognitive performance, 2 of 19 subtests showed a significant benefit in the fish group, while the others were n…
Teisen, 2020	RCT-parallel arm	FiSK Junior study (Fish, children, health, and cognition)	Denmark	Baseline n = 199 Analytic n = 209	Nordea-fonden, Skagenfood A/S, Sødam A/S, REMA1000 Danmark A/S, Amanda Seafoods A/S	Median (IQR): 9.6 (9.2, 9.7) y	0.5	NR	Household education level: Vocational, short academic, or less: ~18% Bachelor's degree: ~23% Master's degree or higher: ~58%	Fish group: 2 fish dinners/wk (salmon fillets) and 3 fish lunches/wk (salmon fish cakes, mackerel in tomato sauce, smoked mackerel, marinated herring, smoked trout, salmon sausages); ~300g/wk for 12 +/- 2 wk Poultry group: 2 poultry dinners/wk (organic chicken: minced, whole, breast, or thigh), and 3 poultry lunches/wk (chicken liver pate, chicken meatballs, turkey salami, chicken sausages); ~300…	Compliance evaluated with biomarker (erythrocyte EPA+DHA FA%): Increase from 4.9 ± 1.0 to 7.3 ± 1.4 in the fish group, which is 2.3 (95% CI: 1.9, 2.6) higher than poultry group at follow-up, indicating good compliance	Inclusion criterion: ≤1 serving/wk oily fish Baseline (mean): Total fish intake: ~90g/wk Oily fish intake: ~36g/wk	Baseline erythrocyte LCPUFA, FA% (mean): LA: ~8.9 AA: ~12.7 EPA: ~0.5 DHA: ~4.3 DHA+EPA: ~4.20	NR	Median (IQR): 9.6 (9.2, 9.7) y, after 12wk intervention period	behavior	attention	d2 test of attention	Impulsivity; Impulsivity error (measure of impulsivity); administered by carefully trained assessors; validation NR; interpretation NR	Impulsivity: Difference in pre- to post-intervention change between fish (n=99) and poultry (n=97) group, OR (95% CI): d2 impulsivity error (%): 0.65 (0.41, 1.02), p=0.062	N/A (RCT)	N/A (RCT)	N/A (RCT)	Risk of chance findings with so many analyses (authors didn't correct for multiple testing because "many of the measures were correlated within tests and domains") Power calculation was for physiological outcomes, so these analyses may be underpowered Short intervention duration (12wks)	Being served 3 lunches and 2 dinners per week for 12 weeks with oily fish vs poultry had no effect on pre- to post-intervention change in overall cognitive performance or overall socioemotional problems (variables generated from principal component analyses from a battery of tests). For cognitive performance, 2 of 19 subtests showed a significant benefit in the fish group, while the others were n…
Teisen, 2020	RCT-parallel arm	FiSK Junior study (Fish, children, health, and cognition)	Denmark	Baseline n = 199 Analytic n = 211	Nordea-fonden, Skagenfood A/S, Sødam A/S, REMA1000 Danmark A/S, Amanda Seafoods A/S	Median (IQR): 9.6 (9.2, 9.7) y	0.5	NR	Household education level: Vocational, short academic, or less: ~18% Bachelor's degree: ~23% Master's degree or higher: ~58%	Fish group: 2 fish dinners/wk (salmon fillets) and 3 fish lunches/wk (salmon fish cakes, mackerel in tomato sauce, smoked mackerel, marinated herring, smoked trout, salmon sausages); ~300g/wk for 12 +/- 2 wk Poultry group: 2 poultry dinners/wk (organic chicken: minced, whole, breast, or thigh), and 3 poultry lunches/wk (chicken liver pate, chicken meatballs, turkey salami, chicken sausages); ~300…	Compliance evaluated with biomarker (erythrocyte EPA+DHA FA%): Increase from 4.9 ± 1.0 to 7.3 ± 1.4 in the fish group, which is 2.3 (95% CI: 1.9, 2.6) higher than poultry group at follow-up, indicating good compliance	Inclusion criterion: ≤1 serving/wk oily fish Baseline (mean): Total fish intake: ~90g/wk Oily fish intake: ~36g/wk	Baseline erythrocyte LCPUFA, FA% (mean): LA: ~8.9 AA: ~12.7 EPA: ~0.5 DHA: ~4.3 DHA+EPA: ~4.22	NR	Median (IQR): 9.6 (9.2, 9.7) y, after 12wk intervention period	behavior	attention	Flanker test	Impulsivity; Flanker incongruent error (measure of impulsivity); administered by carefully trained assessors; validation NR; interpretation NR	Impulsivity: Difference in pre- to post-intervention change between fish (n=97) and poultry (n=92) group, OR (95% CI): Flanker incongruent error (%): 0.99 (0.89, 1.09), p=0.796	N/A (RCT)	N/A (RCT)	N/A (RCT)	Risk of chance findings with so many analyses (authors didn't correct for multiple testing because "many of the measures were correlated within tests and domains") Power calculation was for physiological outcomes, so these analyses may be underpowered Short intervention duration (12wks)	Being served 3 lunches and 2 dinners per week for 12 weeks with oily fish vs poultry had no effect on pre- to post-intervention change in overall cognitive performance or overall socioemotional problems (variables generated from principal component analyses from a battery of tests). For cognitive performance, 2 of 19 subtests showed a significant benefit in the fish group, while the others were n…
Teisen, 2020	RCT-parallel arm	FiSK Junior study (Fish, children, health, and cognition)	Denmark	Baseline n = 199 Analytic n = 213	Nordea-fonden, Skagenfood A/S, Sødam A/S, REMA1000 Danmark A/S, Amanda Seafoods A/S	Median (IQR): 9.6 (9.2, 9.7) y	0.5	NR	Household education level: Vocational, short academic, or less: ~18% Bachelor's degree: ~23% Master's degree or higher: ~58%	Fish group: 2 fish dinners/wk (salmon fillets) and 3 fish lunches/wk (salmon fish cakes, mackerel in tomato sauce, smoked mackerel, marinated herring, smoked trout, salmon sausages); ~300g/wk for 12 +/- 2 wk Poultry group: 2 poultry dinners/wk (organic chicken: minced, whole, breast, or thigh), and 3 poultry lunches/wk (chicken liver pate, chicken meatballs, turkey salami, chicken sausages); ~300…	Compliance evaluated with biomarker (erythrocyte EPA+DHA FA%): Increase from 4.9 ± 1.0 to 7.3 ± 1.4 in the fish group, which is 2.3 (95% CI: 1.9, 2.6) higher than poultry group at follow-up, indicating good compliance	Inclusion criterion: ≤1 serving/wk oily fish Baseline (mean): Total fish intake: ~90g/wk Oily fish intake: ~36g/wk	Baseline erythrocyte LCPUFA, FA% (mean): LA: ~8.9 AA: ~12.7 EPA: ~0.5 DHA: ~4.3 DHA+EPA: ~4.24	NR	Median (IQR): 9.6 (9.2, 9.7) y, after 12wk intervention period	behavior	social emotional	Flanker test	Inhibition; Flanker effect (measure of inhibition); administered by carefully trained assessors; validation NR; interpretation NR	Inhibition: Difference in pre- to post-intervention change between fish (n=97) and poultry (n=92) group, mean (95% CI): Flanker effect (ms): 2 (−11, 15), p=0.773	N/A (RCT)	N/A (RCT)	N/A (RCT)	Risk of chance findings with so many analyses (authors didn't correct for multiple testing because "many of the measures were correlated within tests and domains") Power calculation was for physiological outcomes, so these analyses may be underpowered Short intervention duration (12wks)	Being served 3 lunches and 2 dinners per week for 12 weeks with oily fish vs poultry had no effect on pre- to post-intervention change in overall cognitive performance or overall socioemotional problems (variables generated from principal component analyses from a battery of tests). For cognitive performance, 2 of 19 subtests showed a significant benefit in the fish group, while the others were n…
Teisen, 2020	RCT-parallel arm	FiSK Junior study (Fish, children, health, and cognition)	Denmark	Baseline n = 199 Analytic n = 212	Nordea-fonden, Skagenfood A/S, Sødam A/S, REMA1000 Danmark A/S, Amanda Seafoods A/S	Median (IQR): 9.6 (9.2, 9.7) y	0.5	NR	Household education level: Vocational, short academic, or less: ~18% Bachelor's degree: ~23% Master's degree or higher: ~58%	Fish group: 2 fish dinners/wk (salmon fillets) and 3 fish lunches/wk (salmon fish cakes, mackerel in tomato sauce, smoked mackerel, marinated herring, smoked trout, salmon sausages); ~300g/wk for 12 +/- 2 wk Poultry group: 2 poultry dinners/wk (organic chicken: minced, whole, breast, or thigh), and 3 poultry lunches/wk (chicken liver pate, chicken meatballs, turkey salami, chicken sausages); ~300…	Compliance evaluated with biomarker (erythrocyte EPA+DHA FA%): Increase from 4.9 ± 1.0 to 7.3 ± 1.4 in the fish group, which is 2.3 (95% CI: 1.9, 2.6) higher than poultry group at follow-up, indicating good compliance	Inclusion criterion: ≤1 serving/wk oily fish Baseline (mean): Total fish intake: ~90g/wk Oily fish intake: ~36g/wk	Baseline erythrocyte LCPUFA, FA% (mean): LA: ~8.9 AA: ~12.7 EPA: ~0.5 DHA: ~4.3 DHA+EPA: ~4.23	NR	Median (IQR): 9.6 (9.2, 9.7) y, after 12wk intervention period	behavior	social emotional	Stroop color-word test	Inhibition; Stroop effect (measure of inhibition); administered by carefully trained assessors; validation NR; interpretation , a negative IG value represents a pathological ability to inhibit interference, where a lower score means greater difficulty in inhibiting interference	Inhibition: Difference in pre- to post-intervention change between fish (n=93) and poultry (n=95) group, mean (95% CI): Stroop effect (s): -2 (−6, 3), p=0.459	N/A (RCT)	N/A (RCT)	N/A (RCT)	Risk of chance findings with so many analyses (authors didn't correct for multiple testing because "many of the measures were correlated within tests and domains") Power calculation was for physiological outcomes, so these analyses may be underpowered Short intervention duration (12wks)	Being served 3 lunches and 2 dinners per week for 12 weeks with oily fish vs poultry had no effect on pre- to post-intervention change in overall cognitive performance or overall socioemotional problems (variables generated from principal component analyses from a battery of tests). For cognitive performance, 2 of 19 subtests showed a significant benefit in the fish group, while the others were n…
Teisen, 2020	RCT-parallel arm	FiSK Junior study (Fish, children, health, and cognition)	Denmark	Baseline n = 199 Analytic n = 223	Nordea-fonden, Skagenfood A/S, Sødam A/S, REMA1000 Danmark A/S, Amanda Seafoods A/S	Median (IQR): 9.6 (9.2, 9.7) y	0.5	NR	Household education level: Vocational, short academic, or less: ~18% Bachelor's degree: ~23% Master's degree or higher: ~58%	Fish group: 2 fish dinners/wk (salmon fillets) and 3 fish lunches/wk (salmon fish cakes, mackerel in tomato sauce, smoked mackerel, marinated herring, smoked trout, salmon sausages); ~300g/wk for 12 +/- 2 wk Poultry group: 2 poultry dinners/wk (organic chicken: minced, whole, breast, or thigh), and 3 poultry lunches/wk (chicken liver pate, chicken meatballs, turkey salami, chicken sausages); ~300…	Compliance evaluated with biomarker (erythrocyte EPA+DHA FA%): Increase from 4.9 ± 1.0 to 7.3 ± 1.4 in the fish group, which is 2.3 (95% CI: 1.9, 2.6) higher than poultry group at follow-up, indicating good compliance	Inclusion criterion: ≤1 serving/wk oily fish Baseline (mean): Total fish intake: ~90g/wk Oily fish intake: ~36g/wk	Baseline erythrocyte LCPUFA, FA% (mean): LA: ~8.9 AA: ~12.7 EPA: ~0.5 DHA: ~4.3 DHA+EPA: ~4.34	NR	Median (IQR): 9.6 (9.2, 9.7) y, after 12wk intervention period	behavior	social emotional	Behavior Rating Inventory of Executive Function (BRIEF)	Internalizing problems; Emotional control subscale (measure of internalizing problems); parent answered questinnaire; validation NR; higher score = more socioemotional problems	Internalizing problems: Difference in pre- to post-intervention change between fish (n=98) and poultry (n=98) group, mean (95% CI): BRIEF emotional control:−0.04 (−0.63, 0.55), p=0.900	N/A (RCT)	N/A (RCT)	N/A (RCT)	Risk of chance findings with so many analyses (authors didn't correct for multiple testing because "many of the measures were correlated within tests and domains") Power calculation was for physiological outcomes, so these analyses may be underpowered Short intervention duration (12wks)	Being served 3 lunches and 2 dinners per week for 12 weeks with oily fish vs poultry had no effect on pre- to post-intervention change in overall cognitive performance or overall socioemotional problems (variables generated from principal component analyses from a battery of tests). For cognitive performance, 2 of 19 subtests showed a significant benefit in the fish group, while the others were n…
Teisen, 2020	RCT-parallel arm	FiSK Junior study (Fish, children, health, and cognition)	Denmark	Baseline n = 199 Analytic n = 225	Nordea-fonden, Skagenfood A/S, Sødam A/S, REMA1000 Danmark A/S, Amanda Seafoods A/S	Median (IQR): 9.6 (9.2, 9.7) y	0.5	NR	Household education level: Vocational, short academic, or less: ~18% Bachelor's degree: ~23% Master's degree or higher: ~58%	Fish group: 2 fish dinners/wk (salmon fillets) and 3 fish lunches/wk (salmon fish cakes, mackerel in tomato sauce, smoked mackerel, marinated herring, smoked trout, salmon sausages); ~300g/wk for 12 +/- 2 wk Poultry group: 2 poultry dinners/wk (organic chicken: minced, whole, breast, or thigh), and 3 poultry lunches/wk (chicken liver pate, chicken meatballs, turkey salami, chicken sausages); ~300…	Compliance evaluated with biomarker (erythrocyte EPA+DHA FA%): Increase from 4.9 ± 1.0 to 7.3 ± 1.4 in the fish group, which is 2.3 (95% CI: 1.9, 2.6) higher than poultry group at follow-up, indicating good compliance	Inclusion criterion: ≤1 serving/wk oily fish Baseline (mean): Total fish intake: ~90g/wk Oily fish intake: ~36g/wk	Baseline erythrocyte LCPUFA, FA% (mean): LA: ~8.9 AA: ~12.7 EPA: ~0.5 DHA: ~4.3 DHA+EPA: ~4.36	NR	Median (IQR): 9.6 (9.2, 9.7) y, after 12wk intervention period	behavior	social emotional	KINDLC questionnaire of quality of life, child-rated	Internalizing problems; KINDLC emotional well-being (measure of internalizing behavior); interviews conducted with trained project staff member; validation NR; higher score = less socioemotional problems	Internalizing problems: Difference in pre- to post-intervention change between fish (n=99) and poultry (n=98) group, mean (95% CI): KINDLC emotional well-being: 1.55 (−1.44, 4.54), p=0.308	N/A (RCT)	N/A (RCT)	N/A (RCT)	Risk of chance findings with so many analyses (authors didn't correct for multiple testing because "many of the measures were correlated within tests and domains") Power calculation was for physiological outcomes, so these analyses may be underpowered Short intervention duration (12wks)	Being served 3 lunches and 2 dinners per week for 12 weeks with oily fish vs poultry had no effect on pre- to post-intervention change in overall cognitive performance or overall socioemotional problems (variables generated from principal component analyses from a battery of tests). For cognitive performance, 2 of 19 subtests showed a significant benefit in the fish group, while the others were n…
Teisen, 2020	RCT-parallel arm	FiSK Junior study (Fish, children, health, and cognition)	Denmark	Baseline n = 199 Analytic n = 224	Nordea-fonden, Skagenfood A/S, Sødam A/S, REMA1000 Danmark A/S, Amanda Seafoods A/S	Median (IQR): 9.6 (9.2, 9.7) y	0.5	NR	Household education level: Vocational, short academic, or less: ~18% Bachelor's degree: ~23% Master's degree or higher: ~58%	Fish group: 2 fish dinners/wk (salmon fillets) and 3 fish lunches/wk (salmon fish cakes, mackerel in tomato sauce, smoked mackerel, marinated herring, smoked trout, salmon sausages); ~300g/wk for 12 +/- 2 wk Poultry group: 2 poultry dinners/wk (organic chicken: minced, whole, breast, or thigh), and 3 poultry lunches/wk (chicken liver pate, chicken meatballs, turkey salami, chicken sausages); ~300…	Compliance evaluated with biomarker (erythrocyte EPA+DHA FA%): Increase from 4.9 ± 1.0 to 7.3 ± 1.4 in the fish group, which is 2.3 (95% CI: 1.9, 2.6) higher than poultry group at follow-up, indicating good compliance	Inclusion criterion: ≤1 serving/wk oily fish Baseline (mean): Total fish intake: ~90g/wk Oily fish intake: ~36g/wk	Baseline erythrocyte LCPUFA, FA% (mean): LA: ~8.9 AA: ~12.7 EPA: ~0.5 DHA: ~4.3 DHA+EPA: ~4.35	NR	Median (IQR): 9.6 (9.2, 9.7) y, after 12wk intervention period	behavior	social emotional	KINDLP questionnaire of quality of life, parent-rated	Internalizing problems; KINDLP emotional well-being (measure of internalizing behavior); parent answered questinnaire; validation NR; higher score = less socioemotional problems	Internalizing problems: Difference in pre- to post-intervention change between fish (n=99) and poultry (n=98) group, mean (95% CI): KINDLP emotional well-being: 1.04 (−1.57, 3.65), p=0.432	N/A (RCT)	N/A (RCT)	N/A (RCT)	Risk of chance findings with so many analyses (authors didn't correct for multiple testing because "many of the measures were correlated within tests and domains") Power calculation was for physiological outcomes, so these analyses may be underpowered Short intervention duration (12wks)	Being served 3 lunches and 2 dinners per week for 12 weeks with oily fish vs poultry had no effect on pre- to post-intervention change in overall cognitive performance or overall socioemotional problems (variables generated from principal component analyses from a battery of tests). For cognitive performance, 2 of 19 subtests showed a significant benefit in the fish group, while the others were n…
Teisen, 2020	RCT-parallel arm	FiSK Junior study (Fish, children, health, and cognition)	Denmark	Baseline n = 199 Analytic n = 199	Nordea-fonden, Skagenfood A/S, Sødam A/S, REMA1000 Danmark A/S, Amanda Seafoods A/S	Median (IQR): 9.6 (9.2, 9.7) y	0.5	NR	Household education level: Vocational, short academic, or less: ~18% Bachelor's degree: ~23% Master's degree or higher: ~58%	Fish group: 2 fish dinners/wk (salmon fillets) and 3 fish lunches/wk (salmon fish cakes, mackerel in tomato sauce, smoked mackerel, marinated herring, smoked trout, salmon sausages); ~300g/wk for 12 +/- 2 wk Poultry group: 2 poultry dinners/wk (organic chicken: minced, whole, breast, or thigh), and 3 poultry lunches/wk (chicken liver pate, chicken meatballs, turkey salami, chicken sausages); ~300…	Compliance evaluated with biomarker (erythrocyte EPA+DHA FA%): Increase from 4.9 ± 1.0 to 7.3 ± 1.4 in the fish group, which is 2.3 (95% CI: 1.9, 2.6) higher than poultry group at follow-up, indicating good compliance	Inclusion criterion: ≤1 serving/wk oily fish Baseline (mean): Total fish intake: ~90g/wk Oily fish intake: ~36g/wk	Baseline erythrocyte LCPUFA, FA% (mean): LA: ~8.9 AA: ~12.7 EPA: ~0.5 DHA: ~4.3 DHA+EPA: ~4.10	NR	Median (IQR): 9.6 (9.2, 9.7) y, after 12wk intervention period	cognition	intelligence	d2 test of attention	Processing speed; validation NR; administered by carefully trained assessors; interpretation higher = better	Processing speed: Difference in pre- to post-intervention change between fish (n=99) and poultry (n=97) group, mean (95% CI): d2 processing speed (characters): 2.5 (−4.7, 9.7), p=0.490	N/A (RCT)	N/A (RCT)	N/A (RCT)	Risk of chance findings with so many analyses (authors didn't correct for multiple testing because "many of the measures were correlated within tests and domains") Power calculation was for physiological outcomes, so these analyses may be underpowered Short intervention duration (12wks)	Being served 3 lunches and 2 dinners per week for 12 weeks with oily fish vs poultry had no effect on pre- to post-intervention change in overall cognitive performance or overall socioemotional problems (variables generated from principal component analyses from a battery of tests). For cognitive performance, 2 of 19 subtests showed a significant benefit in the fish group, while the others were n…
Teisen, 2020	RCT-parallel arm	FiSK Junior study (Fish, children, health, and cognition)	Denmark	Baseline n = 199 Analytic n = 202	Nordea-fonden, Skagenfood A/S, Sødam A/S, REMA1000 Danmark A/S, Amanda Seafoods A/S	Median (IQR): 9.6 (9.2, 9.7) y	0.5	NR	Household education level: Vocational, short academic, or less: ~18% Bachelor's degree: ~23% Master's degree or higher: ~58%	Fish group: 2 fish dinners/wk (salmon fillets) and 3 fish lunches/wk (salmon fish cakes, mackerel in tomato sauce, smoked mackerel, marinated herring, smoked trout, salmon sausages); ~300g/wk for 12 +/- 2 wk Poultry group: 2 poultry dinners/wk (organic chicken: minced, whole, breast, or thigh), and 3 poultry lunches/wk (chicken liver pate, chicken meatballs, turkey salami, chicken sausages); ~300…	Compliance evaluated with biomarker (erythrocyte EPA+DHA FA%): Increase from 4.9 ± 1.0 to 7.3 ± 1.4 in the fish group, which is 2.3 (95% CI: 1.9, 2.6) higher than poultry group at follow-up, indicating good compliance	Inclusion criterion: ≤1 serving/wk oily fish Baseline (mean): Total fish intake: ~90g/wk Oily fish intake: ~36g/wk	Baseline erythrocyte LCPUFA, FA% (mean): LA: ~8.9 AA: ~12.7 EPA: ~0.5 DHA: ~4.3 DHA+EPA: ~4.13	NR	Median (IQR): 9.6 (9.2, 9.7) y, after 12wk intervention period	cognition	processing speed	Cambridge Neurophychological Automated Battery (CANTAB)	Processing speed; Reaction time (RTI) test 5-choice reaction time (measure of processing speed); administered by carefully trained assessors; validation NR; interpretation NR	Processing speed: Difference in pre- to post-intervention change between fish (n=99) and poultry (n=98) group, mean (95% CI): RTI 5-choice reaction time median (ms):−3 (−12, 6), p=0.526	N/A (RCT)	N/A (RCT)	N/A (RCT)	Risk of chance findings with so many analyses (authors didn't correct for multiple testing because "many of the measures were correlated within tests and domains") Power calculation was for physiological outcomes, so these analyses may be underpowered Short intervention duration (12wks)	Being served 3 lunches and 2 dinners per week for 12 weeks with oily fish vs poultry had no effect on pre- to post-intervention change in overall cognitive performance or overall socioemotional problems (variables generated from principal component analyses from a battery of tests). For cognitive performance, 2 of 19 subtests showed a significant benefit in the fish group, while the others were n…
Teisen, 2020	RCT-parallel arm	FiSK Junior study (Fish, children, health, and cognition)	Denmark	Baseline n = 199 Analytic n = 222	Nordea-fonden, Skagenfood A/S, Sødam A/S, REMA1000 Danmark A/S, Amanda Seafoods A/S	Median (IQR): 9.6 (9.2, 9.7) y	0.5	NR	Household education level: Vocational, short academic, or less: ~18% Bachelor's degree: ~23% Master's degree or higher: ~58%	Fish group: 2 fish dinners/wk (salmon fillets) and 3 fish lunches/wk (salmon fish cakes, mackerel in tomato sauce, smoked mackerel, marinated herring, smoked trout, salmon sausages); ~300g/wk for 12 +/- 2 wk Poultry group: 2 poultry dinners/wk (organic chicken: minced, whole, breast, or thigh), and 3 poultry lunches/wk (chicken liver pate, chicken meatballs, turkey salami, chicken sausages); ~300…	Compliance evaluated with biomarker (erythrocyte EPA+DHA FA%): Increase from 4.9 ± 1.0 to 7.3 ± 1.4 in the fish group, which is 2.3 (95% CI: 1.9, 2.6) higher than poultry group at follow-up, indicating good compliance	Inclusion criterion: ≤1 serving/wk oily fish Baseline (mean): Total fish intake: ~90g/wk Oily fish intake: ~36g/wk	Baseline erythrocyte LCPUFA, FA% (mean): LA: ~8.9 AA: ~12.7 EPA: ~0.5 DHA: ~4.3 DHA+EPA: ~4.33	NR	Median (IQR): 9.6 (9.2, 9.7) y, after 12wk intervention period	behavior	social emotional	Strengths and Difficulties Questionnaire (SDQ)	Internalizing problems (combined subscales: emotional symptoms and peer relationship problems); parent answered questinnaire; validation NR; higher score = more socioemotional problems	Internalizing problems: Difference in pre- to post-intervention change between fish (n=99) and poultry (n=98) group, mean (95% CI): SDQ internalizing problems: −0.63 (−1.11, −0.16), p=0.009	N/A (RCT)	N/A (RCT)	N/A (RCT)	Risk of chance findings with so many analyses (authors didn't correct for multiple testing because "many of the measures were correlated within tests and domains") Power calculation was for physiological outcomes, so these analyses may be underpowered Short intervention duration (12wks)	Being served 3 lunches and 2 dinners per week for 12 weeks with oily fish vs poultry had no effect on pre- to post-intervention change in overall cognitive performance or overall socioemotional problems (variables generated from principal component analyses from a battery of tests). For cognitive performance, 2 of 19 subtests showed a significant benefit in the fish group, while the others were n…
Teisen, 2020	RCT-parallel arm	FiSK Junior study (Fish, children, health, and cognition)	Denmark	Baseline n = 199 Analytic n = 200	Nordea-fonden, Skagenfood A/S, Sødam A/S, REMA1000 Danmark A/S, Amanda Seafoods A/S	Median (IQR): 9.6 (9.2, 9.7) y	0.5	NR	Household education level: Vocational, short academic, or less: ~18% Bachelor's degree: ~23% Master's degree or higher: ~58%	Fish group: 2 fish dinners/wk (salmon fillets) and 3 fish lunches/wk (salmon fish cakes, mackerel in tomato sauce, smoked mackerel, marinated herring, smoked trout, salmon sausages); ~300g/wk for 12 +/- 2 wk Poultry group: 2 poultry dinners/wk (organic chicken: minced, whole, breast, or thigh), and 3 poultry lunches/wk (chicken liver pate, chicken meatballs, turkey salami, chicken sausages); ~300…	Compliance evaluated with biomarker (erythrocyte EPA+DHA FA%): Increase from 4.9 ± 1.0 to 7.3 ± 1.4 in the fish group, which is 2.3 (95% CI: 1.9, 2.6) higher than poultry group at follow-up, indicating good compliance	Inclusion criterion: ≤1 serving/wk oily fish Baseline (mean): Total fish intake: ~90g/wk Oily fish intake: ~36g/wk	Baseline erythrocyte LCPUFA, FA% (mean): LA: ~8.9 AA: ~12.7 EPA: ~0.5 DHA: ~4.3 DHA+EPA: ~4.11	NR	Median (IQR): 9.6 (9.2, 9.7) y, after 12wk intervention period	cognition	processing speed	Stroop color-word test	Processing speed; Color time (measure of processing speed); administered by carefully trained assessors; validation NR; interpretation NR	Processing speed: Difference in pre- to post-intervention change between fish (n=93) and poultry (n=95) group, mean (95% CI): Stroop color time (s):−2 (−5, 1), p=0.166	N/A (RCT)	N/A (RCT)	N/A (RCT)	Risk of chance findings with so many analyses (authors didn't correct for multiple testing because "many of the measures were correlated within tests and domains") Power calculation was for physiological outcomes, so these analyses may be underpowered Short intervention duration (12wks)	Being served 3 lunches and 2 dinners per week for 12 weeks with oily fish vs poultry had no effect on pre- to post-intervention change in overall cognitive performance or overall socioemotional problems (variables generated from principal component analyses from a battery of tests). For cognitive performance, 2 of 19 subtests showed a significant benefit in the fish group, while the others were n…
Teisen, 2020	RCT-parallel arm	FiSK Junior study (Fish, children, health, and cognition)	Denmark	Baseline n = 199 Analytic n = 226	Nordea-fonden, Skagenfood A/S, Sødam A/S, REMA1000 Danmark A/S, Amanda Seafoods A/S	Median (IQR): 9.6 (9.2, 9.7) y	0.5	NR	Household education level: Vocational, short academic, or less: ~18% Bachelor's degree: ~23% Master's degree or higher: ~58%	Fish group: 2 fish dinners/wk (salmon fillets) and 3 fish lunches/wk (salmon fish cakes, mackerel in tomato sauce, smoked mackerel, marinated herring, smoked trout, salmon sausages); ~300g/wk for 12 +/- 2 wk Poultry group: 2 poultry dinners/wk (organic chicken: minced, whole, breast, or thigh), and 3 poultry lunches/wk (chicken liver pate, chicken meatballs, turkey salami, chicken sausages); ~300…	Compliance evaluated with biomarker (erythrocyte EPA+DHA FA%): Increase from 4.9 ± 1.0 to 7.3 ± 1.4 in the fish group, which is 2.3 (95% CI: 1.9, 2.6) higher than poultry group at follow-up, indicating good compliance	Inclusion criterion: ≤1 serving/wk oily fish Baseline (mean): Total fish intake: ~90g/wk Oily fish intake: ~36g/wk	Baseline erythrocyte LCPUFA, FA% (mean): LA: ~8.9 AA: ~12.7 EPA: ~0.5 DHA: ~4.3 DHA+EPA: ~4.37	NR	Median (IQR): 9.6 (9.2, 9.7) y, after 12wk intervention period	behavior	social emotional	Strengths and Difficulties Questionnaire (SDQ)	Prosocial subscale (measure of prosocial behavior); parent answered questinnaire; validation NR; higher score = less socioemotional problems	Prosocial behavior: Difference in pre- to post-intervention change between fish (n=99) and poultry (n=98) group, mean (95% CI): SDQ prosocial score: 0.17 (−0.12, 0.46), p=0.240	N/A (RCT)	N/A (RCT)	N/A (RCT)	Risk of chance findings with so many analyses (authors didn't correct for multiple testing because "many of the measures were correlated within tests and domains") Power calculation was for physiological outcomes, so these analyses may be underpowered Short intervention duration (12wks)	Being served 3 lunches and 2 dinners per week for 12 weeks with oily fish vs poultry had no effect on pre- to post-intervention change in overall cognitive performance or overall socioemotional problems (variables generated from principal component analyses from a battery of tests). For cognitive performance, 2 of 19 subtests showed a significant benefit in the fish group, while the others were n…
Teisen, 2020	RCT-parallel arm	FiSK Junior study (Fish, children, health, and cognition)	Denmark	Baseline n = 199 Analytic n = 201	Nordea-fonden, Skagenfood A/S, Sødam A/S, REMA1000 Danmark A/S, Amanda Seafoods A/S	Median (IQR): 9.6 (9.2, 9.7) y	0.5	NR	Household education level: Vocational, short academic, or less: ~18% Bachelor's degree: ~23% Master's degree or higher: ~58%	Fish group: 2 fish dinners/wk (salmon fillets) and 3 fish lunches/wk (salmon fish cakes, mackerel in tomato sauce, smoked mackerel, marinated herring, smoked trout, salmon sausages); ~300g/wk for 12 +/- 2 wk Poultry group: 2 poultry dinners/wk (organic chicken: minced, whole, breast, or thigh), and 3 poultry lunches/wk (chicken liver pate, chicken meatballs, turkey salami, chicken sausages); ~300…	Compliance evaluated with biomarker (erythrocyte EPA+DHA FA%): Increase from 4.9 ± 1.0 to 7.3 ± 1.4 in the fish group, which is 2.3 (95% CI: 1.9, 2.6) higher than poultry group at follow-up, indicating good compliance	Inclusion criterion: ≤1 serving/wk oily fish Baseline (mean): Total fish intake: ~90g/wk Oily fish intake: ~36g/wk	Baseline erythrocyte LCPUFA, FA% (mean): LA: ~8.9 AA: ~12.7 EPA: ~0.5 DHA: ~4.3 DHA+EPA: ~4.12	NR	Median (IQR): 9.6 (9.2, 9.7) y, after 12wk intervention period	cognition	processing speed	Switch test	Processing speed; Switch reaction time (measure of processing speed); administered by carefully trained assessors; validation NR; interpretation NR	Processing speed: Difference in pre- to post-intervention change between fish (n=97) and poultry (n=92) group, mean (95% CI): Switch reaction time (ms): −39 (−83, 6), p=0.086	N/A (RCT)	N/A (RCT)	N/A (RCT)	Risk of chance findings with so many analyses (authors didn't correct for multiple testing because "many of the measures were correlated within tests and domains") Power calculation was for physiological outcomes, so these analyses may be underpowered Short intervention duration (12wks)	Being served 3 lunches and 2 dinners per week for 12 weeks with oily fish vs poultry had no effect on pre- to post-intervention change in overall cognitive performance or overall socioemotional problems (variables generated from principal component analyses from a battery of tests). For cognitive performance, 2 of 19 subtests showed a significant benefit in the fish group, while the others were n…
Teisen, 2020	RCT-parallel arm	FiSK Junior study (Fish, children, health, and cognition)	Denmark	Baseline n = 199 Analytic n = 198	Nordea-fonden, Skagenfood A/S, Sødam A/S, REMA1000 Danmark A/S, Amanda Seafoods A/S	Median (IQR): 9.6 (9.2, 9.7) y	0.5	NR	Household education level: Vocational, short academic, or less: ~18% Bachelor's degree: ~23% Master's degree or higher: ~58%	Fish group: 2 fish dinners/wk (salmon fillets) and 3 fish lunches/wk (salmon fish cakes, mackerel in tomato sauce, smoked mackerel, marinated herring, smoked trout, salmon sausages); ~300g/wk for 12 +/- 2 wk Poultry group: 2 poultry dinners/wk (organic chicken: minced, whole, breast, or thigh), and 3 poultry lunches/wk (chicken liver pate, chicken meatballs, turkey salami, chicken sausages); ~300…	Compliance evaluated with biomarker (erythrocyte EPA+DHA FA%): Increase from 4.9 ± 1.0 to 7.3 ± 1.4 in the fish group, which is 2.3 (95% CI: 1.9, 2.6) higher than poultry group at follow-up, indicating good compliance	Inclusion criterion: ≤1 serving/wk oily fish Baseline (mean): Total fish intake: ~90g/wk Oily fish intake: ~36g/wk	Baseline erythrocyte LCPUFA, FA% (mean): LA: ~8.9 AA: ~12.7 EPA: ~0.5 DHA: ~4.3 DHA+EPA: ~4.9	NR	Median (IQR): 9.6 (9.2, 9.7) y, after 12wk intervention period	cognition	processing speed	Principal component-analysis from a battery of tests	Speed-accuracy trade-off (principal component analysis-generated principal component that explained 11.5% of the variance); tests administered by carefully trained assessors; lower score = high speed but low accuracy	Difference in pre- to post-intervention change between fish (n=89) and poultry (n=89) group, mean (95% CI): Speed-accuracy trade-off: 0.02 (−0.22, 0.27), p=0.844	N/A (RCT)	N/A (RCT)	N/A (RCT)	Risk of chance findings with so many analyses (authors didn't correct for multiple testing because "many of the measures were correlated within tests and domains") Power calculation was for physiological outcomes, so these analyses may be underpowered Short intervention duration (12wks)	Being served 3 lunches and 2 dinners per week for 12 weeks with oily fish vs poultry had no effect on pre- to post-intervention change in overall cognitive performance or overall socioemotional problems (variables generated from principal component analyses from a battery of tests). For cognitive performance, 2 of 19 subtests showed a significant benefit in the fish group, while the others were n…
Teisen, 2020	RCT-parallel arm	FiSK Junior study (Fish, children, health, and cognition)	Denmark	Baseline n = 199 Analytic n = 228	Nordea-fonden, Skagenfood A/S, Sødam A/S, REMA1000 Danmark A/S, Amanda Seafoods A/S	Median (IQR): 9.6 (9.2, 9.7) y	0.5	NR	Household education level: Vocational, short academic, or less: ~18% Bachelor's degree: ~23% Master's degree or higher: ~58%	Fish group: 2 fish dinners/wk (salmon fillets) and 3 fish lunches/wk (salmon fish cakes, mackerel in tomato sauce, smoked mackerel, marinated herring, smoked trout, salmon sausages); ~300g/wk for 12 +/- 2 wk Poultry group: 2 poultry dinners/wk (organic chicken: minced, whole, breast, or thigh), and 3 poultry lunches/wk (chicken liver pate, chicken meatballs, turkey salami, chicken sausages); ~300…	Compliance evaluated with biomarker (erythrocyte EPA+DHA FA%): Increase from 4.9 ± 1.0 to 7.3 ± 1.4 in the fish group, which is 2.3 (95% CI: 1.9, 2.6) higher than poultry group at follow-up, indicating good compliance	Inclusion criterion: ≤1 serving/wk oily fish Baseline (mean): Total fish intake: ~90g/wk Oily fish intake: ~36g/wk	Baseline erythrocyte LCPUFA, FA% (mean): LA: ~8.9 AA: ~12.7 EPA: ~0.5 DHA: ~4.3 DHA+EPA: ~4.39	NR	Median (IQR): 9.6 (9.2, 9.7) y, after 12wk intervention period	behavior	social emotional	KINDLC questionnaire of quality of life, child-rated	Prosocial behavior; KINDLC friends subscale (measure of prosocial behavior); interviews conducted with trained project staff member; validation NR; higher score = less socioemotional problems	Prosocial behavior: Difference in pre- to post-intervention change between fish (n=99) and poultry (n=98) group, mean (95% CI): KINDLC friends: −0.03 (−3.61, 3.56), p=0.989	N/A (RCT)	N/A (RCT)	N/A (RCT)	Risk of chance findings with so many analyses (authors didn't correct for multiple testing because "many of the measures were correlated within tests and domains") Power calculation was for physiological outcomes, so these analyses may be underpowered Short intervention duration (12wks)	Being served 3 lunches and 2 dinners per week for 12 weeks with oily fish vs poultry had no effect on pre- to post-intervention change in overall cognitive performance or overall socioemotional problems (variables generated from principal component analyses from a battery of tests). For cognitive performance, 2 of 19 subtests showed a significant benefit in the fish group, while the others were n…
Teisen, 2020	RCT-parallel arm	FiSK Junior study (Fish, children, health, and cognition)	Denmark	Baseline n = 199 Analytic n = 227	Nordea-fonden, Skagenfood A/S, Sødam A/S, REMA1000 Danmark A/S, Amanda Seafoods A/S	Median (IQR): 9.6 (9.2, 9.7) y	0.5	NR	Household education level: Vocational, short academic, or less: ~18% Bachelor's degree: ~23% Master's degree or higher: ~58%	Fish group: 2 fish dinners/wk (salmon fillets) and 3 fish lunches/wk (salmon fish cakes, mackerel in tomato sauce, smoked mackerel, marinated herring, smoked trout, salmon sausages); ~300g/wk for 12 +/- 2 wk Poultry group: 2 poultry dinners/wk (organic chicken: minced, whole, breast, or thigh), and 3 poultry lunches/wk (chicken liver pate, chicken meatballs, turkey salami, chicken sausages); ~300…	Compliance evaluated with biomarker (erythrocyte EPA+DHA FA%): Increase from 4.9 ± 1.0 to 7.3 ± 1.4 in the fish group, which is 2.3 (95% CI: 1.9, 2.6) higher than poultry group at follow-up, indicating good compliance	Inclusion criterion: ≤1 serving/wk oily fish Baseline (mean): Total fish intake: ~90g/wk Oily fish intake: ~36g/wk	Baseline erythrocyte LCPUFA, FA% (mean): LA: ~8.9 AA: ~12.7 EPA: ~0.5 DHA: ~4.3 DHA+EPA: ~4.38	NR	Median (IQR): 9.6 (9.2, 9.7) y, after 12wk intervention period	behavior	social emotional	KINDLP questionnaire of quality of life, parent-rated	Prosocial behavior; KINDLP friends subscale (measure of prosocial behavior); parent answered questinnaire; validation NR; higher score = less socioemotional problems	Prosocial behavior: Difference in pre- to post-intervention change between fish (n=99) and poultry (n=98) group, mean (95% CI): KINDLP friends: 0.43 (−2.20, 3.07), p=0.745	N/A (RCT)	N/A (RCT)	N/A (RCT)	Risk of chance findings with so many analyses (authors didn't correct for multiple testing because "many of the measures were correlated within tests and domains") Power calculation was for physiological outcomes, so these analyses may be underpowered Short intervention duration (12wks)	Being served 3 lunches and 2 dinners per week for 12 weeks with oily fish vs poultry had no effect on pre- to post-intervention change in overall cognitive performance or overall socioemotional problems (variables generated from principal component analyses from a battery of tests). For cognitive performance, 2 of 19 subtests showed a significant benefit in the fish group, while the others were n…
Teisen, 2020	RCT-parallel arm	FiSK Junior study (Fish, children, health, and cognition)	Denmark	Baseline n = 199 Analytic n = 218	Nordea-fonden, Skagenfood A/S, Sødam A/S, REMA1000 Danmark A/S, Amanda Seafoods A/S	Median (IQR): 9.6 (9.2, 9.7) y	0.5	NR	Household education level: Vocational, short academic, or less: ~18% Bachelor's degree: ~23% Master's degree or higher: ~58%	Fish group: 2 fish dinners/wk (salmon fillets) and 3 fish lunches/wk (salmon fish cakes, mackerel in tomato sauce, smoked mackerel, marinated herring, smoked trout, salmon sausages); ~300g/wk for 12 +/- 2 wk Poultry group: 2 poultry dinners/wk (organic chicken: minced, whole, breast, or thigh), and 3 poultry lunches/wk (chicken liver pate, chicken meatballs, turkey salami, chicken sausages); ~300…	Compliance evaluated with biomarker (erythrocyte EPA+DHA FA%): Increase from 4.9 ± 1.0 to 7.3 ± 1.4 in the fish group, which is 2.3 (95% CI: 1.9, 2.6) higher than poultry group at follow-up, indicating good compliance	Inclusion criterion: ≤1 serving/wk oily fish Baseline (mean): Total fish intake: ~90g/wk Oily fish intake: ~36g/wk	Baseline erythrocyte LCPUFA, FA% (mean): LA: ~8.9 AA: ~12.7 EPA: ~0.5 DHA: ~4.3 DHA+EPA: ~4.29	NR	Median (IQR): 9.6 (9.2, 9.7) y, after 12wk intervention period	behavior	social emotional	Principal component-analysis from a battery of tests	Overall socioemotional problems (principal component analysis-generated principal component that explained 46.3% of the variance in socioemotional scores); interviews conducted with trained project staff member; high score = more socioemotional problems	Difference in pre- to post-intervention change between fish (n=98) and poultry (n=98) group, mean (95% CI): Overall socioemotional problems: −0.13 (−0.26, 0.01), p=0.079	N/A (RCT)	N/A (RCT)	N/A (RCT)	Risk of chance findings with so many analyses (authors didn't correct for multiple testing because "many of the measures were correlated within tests and domains") Power calculation was for physiological outcomes, so these analyses may be underpowered Short intervention duration (12wks)	Being served 3 lunches and 2 dinners per week for 12 weeks with oily fish vs poultry had no effect on pre- to post-intervention change in overall cognitive performance or overall socioemotional problems (variables generated from principal component analyses from a battery of tests). For cognitive performance, 2 of 19 subtests showed a significant benefit in the fish group, while the others were n…
Teisen, 2020	RCT-parallel arm	FiSK Junior study (Fish, children, health, and cognition)	Denmark	Baseline n = 199 Analytic n = 229	Nordea-fonden, Skagenfood A/S, Sødam A/S, REMA1000 Danmark A/S, Amanda Seafoods A/S	Median (IQR): 9.6 (9.2, 9.7) y	0.5	NR	Household education level: Vocational, short academic, or less: ~18% Bachelor's degree: ~23% Master's degree or higher: ~58%	Fish group: 2 fish dinners/wk (salmon fillets) and 3 fish lunches/wk (salmon fish cakes, mackerel in tomato sauce, smoked mackerel, marinated herring, smoked trout, salmon sausages); ~300g/wk for 12 +/- 2 wk Poultry group: 2 poultry dinners/wk (organic chicken: minced, whole, breast, or thigh), and 3 poultry lunches/wk (chicken liver pate, chicken meatballs, turkey salami, chicken sausages); ~300…	Compliance evaluated with biomarker (erythrocyte EPA+DHA FA%): Increase from 4.9 ± 1.0 to 7.3 ± 1.4 in the fish group, which is 2.3 (95% CI: 1.9, 2.6) higher than poultry group at follow-up, indicating good compliance	Inclusion criterion: ≤1 serving/wk oily fish Baseline (mean): Total fish intake: ~90g/wk Oily fish intake: ~36g/wk	Baseline erythrocyte LCPUFA, FA% (mean): LA: ~8.9 AA: ~12.7 EPA: ~0.5 DHA: ~4.3 DHA+EPA: ~4.40	NR	Median (IQR): 9.6 (9.2, 9.7) y, after 12wk intervention period	behavior	social emotional	Strengths and Difficulties Questionnaire (SDQ)	Total problems; Total difficulties (combined subscales: hyperactivity/inattention, conduct problems, emotional symptoms and peer relationship problems); parent answered questinnaire; validation NR; higher score = more socioemotional problems	Total problems: Difference in pre- to post-intervention change between fish (n=99) and poultry (n=98) group, mean (95% CI): SDQ total difficulties: −0.89 (−1.60, −0.18), p=0.014	N/A (RCT)	N/A (RCT)	N/A (RCT)	Risk of chance findings with so many analyses (authors didn't correct for multiple testing because "many of the measures were correlated within tests and domains") Power calculation was for physiological outcomes, so these analyses may be underpowered Short intervention duration (12wks)	Being served 3 lunches and 2 dinners per week for 12 weeks with oily fish vs poultry had no effect on pre- to post-intervention change in overall cognitive performance or overall socioemotional problems (variables generated from principal component analyses from a battery of tests). For cognitive performance, 2 of 19 subtests showed a significant benefit in the fish group, while the others were n…
Teisen, 2020	RCT-parallel arm	FiSK Junior study (Fish, children, health, and cognition)	Denmark	Baseline n = 199 Analytic n = 231	Nordea-fonden, Skagenfood A/S, Sødam A/S, REMA1000 Danmark A/S, Amanda Seafoods A/S	Median (IQR): 9.6 (9.2, 9.7) y	0.5	NR	Household education level: Vocational, short academic, or less: ~18% Bachelor's degree: ~23% Master's degree or higher: ~58%	Fish group: 2 fish dinners/wk (salmon fillets) and 3 fish lunches/wk (salmon fish cakes, mackerel in tomato sauce, smoked mackerel, marinated herring, smoked trout, salmon sausages); ~300g/wk for 12 +/- 2 wk Poultry group: 2 poultry dinners/wk (organic chicken: minced, whole, breast, or thigh), and 3 poultry lunches/wk (chicken liver pate, chicken meatballs, turkey salami, chicken sausages); ~300…	Compliance evaluated with biomarker (erythrocyte EPA+DHA FA%): Increase from 4.9 ± 1.0 to 7.3 ± 1.4 in the fish group, which is 2.3 (95% CI: 1.9, 2.6) higher than poultry group at follow-up, indicating good compliance	Inclusion criterion: ≤1 serving/wk oily fish Baseline (mean): Total fish intake: ~90g/wk Oily fish intake: ~36g/wk	Baseline erythrocyte LCPUFA, FA% (mean): LA: ~8.9 AA: ~12.7 EPA: ~0.5 DHA: ~4.3 DHA+EPA: ~4.42	NR	Median (IQR): 9.6 (9.2, 9.7) y, after 12wk intervention period	behavior	social emotional	KINDLC questionnaire of quality of life, child-rated	Total problems; KINDLC total well-being (combined subscales: emotional well-being, friends); interviews conducted with trained project staff member; validation NR; higher score = more socioemotional problems	Total problems: Difference in pre- to post-intervention change between fish (n=99) and poultry (n=98) group, mean (95% CI): KINDLC total well-being: −0.18 (−2.14, 1.78), p=0.860	N/A (RCT)	N/A (RCT)	N/A (RCT)	Risk of chance findings with so many analyses (authors didn't correct for multiple testing because "many of the measures were correlated within tests and domains") Power calculation was for physiological outcomes, so these analyses may be underpowered Short intervention duration (12wks)	Being served 3 lunches and 2 dinners per week for 12 weeks with oily fish vs poultry had no effect on pre- to post-intervention change in overall cognitive performance or overall socioemotional problems (variables generated from principal component analyses from a battery of tests). For cognitive performance, 2 of 19 subtests showed a significant benefit in the fish group, while the others were n…
Teisen, 2020	RCT-parallel arm	FiSK Junior study (Fish, children, health, and cognition)	Denmark	Baseline n = 199 Analytic n = 230	Nordea-fonden, Skagenfood A/S, Sødam A/S, REMA1000 Danmark A/S, Amanda Seafoods A/S	Median (IQR): 9.6 (9.2, 9.7) y	0.5	NR	Household education level: Vocational, short academic, or less: ~18% Bachelor's degree: ~23% Master's degree or higher: ~58%	Fish group: 2 fish dinners/wk (salmon fillets) and 3 fish lunches/wk (salmon fish cakes, mackerel in tomato sauce, smoked mackerel, marinated herring, smoked trout, salmon sausages); ~300g/wk for 12 +/- 2 wk Poultry group: 2 poultry dinners/wk (organic chicken: minced, whole, breast, or thigh), and 3 poultry lunches/wk (chicken liver pate, chicken meatballs, turkey salami, chicken sausages); ~300…	Compliance evaluated with biomarker (erythrocyte EPA+DHA FA%): Increase from 4.9 ± 1.0 to 7.3 ± 1.4 in the fish group, which is 2.3 (95% CI: 1.9, 2.6) higher than poultry group at follow-up, indicating good compliance	Inclusion criterion: ≤1 serving/wk oily fish Baseline (mean): Total fish intake: ~90g/wk Oily fish intake: ~36g/wk	Baseline erythrocyte LCPUFA, FA% (mean): LA: ~8.9 AA: ~12.7 EPA: ~0.5 DHA: ~4.3 DHA+EPA: ~4.41	NR	Median (IQR): 9.6 (9.2, 9.7) y, after 12wk intervention period	behavior	social emotional	KINDLP questionnaire of quality of life, parent-rated	Total problems; KINDLP total well-being (combined subscales: emotional well-being, friends); parent answered questinnaire; validation NR; higher score = more socioemotional problems	Total problems: Difference in pre- to post-intervention change between fish (n=99) and poultry (n=98) group, mean (95% CI): KINDLP total well-being: 0.21 (−1.62, 2.04), p=0.820	N/A (RCT)	N/A (RCT)	N/A (RCT)	Risk of chance findings with so many analyses (authors didn't correct for multiple testing because "many of the measures were correlated within tests and domains") Power calculation was for physiological outcomes, so these analyses may be underpowered Short intervention duration (12wks)	Being served 3 lunches and 2 dinners per week for 12 weeks with oily fish vs poultry had no effect on pre- to post-intervention change in overall cognitive performance or overall socioemotional problems (variables generated from principal component analyses from a battery of tests). For cognitive performance, 2 of 19 subtests showed a significant benefit in the fish group, while the others were n…
Williams, 2001	Prospective cohort study	Avon Longitudinal Study of Pregnancy and Childhood (ALSPAC)	United Kingdom (UK)	Random subset born in last 6mo of ALSPAC; n=NR Children assesed for outcome, n=641 Analytic n=443	The Medical Research Council; the Wellcome Trust; The Ministry of Agriculture, Foodsand Fisheries; the Departments of Health and the Environment; The South West Regional Health Authority; the National Eye Research Centre; Cow and Gate; and Milupa	≤36 mo	0.479	NR	Maternal education: Secondary: 12.4% Vocational: 9.6% O level: 32.2% A level: 27.3% Degree: 18.5% Financial difficulties (when child was 8 mo): None: 34.9% Some: 38.7% Many: 25.7%	Child eats oily fish (yes/no)	FFQ; Reported by mothers; Validation: NR	Oily fish intake (n = 443) No: 56% Yes: 44%	NR	NR	~3.5 y; mean (SD): 43.2 (0.6) mo	cognition	other	Stereoacuity test	Stereoacuity maturation; Peripheral/poor: 400 or 800 s/arc; Macular/moderate: 00 or 200 s/arc; Foveal/adult: 40 or 60 s/arc; Administered by orthoptist	Distribution of 3 grades of stereoacuity and child fish intake at 3.5 y (n = 443) Foveal stereo (n=150) No: 33.3% Yes: 38.2% Macular stereo (n=236) No: 50.7% Yes: 54.5% Peripheral stereo (n=57) No: 16.3% Yes: 7.3% Univariate chi-sq, p=0.039	(univariate analysis)	Child sex, Child age, Race/ethnicity, SES,Infant feeding mode, Non-fish dietary exposure to n-3 PUFAs, Smoking, Parental education	.	Did not account any confounding factors; Exposure assessment- not validated; Fish intake is Y/N not freq or amount	Child oily fish intake at ≤3 y was not associated with child stereoacuity at 3.5 y, not accounting for any confounders.
Winpenny, 2018	Prospective cohort study	ROOTS Study	UK	Baseline n = 1238 Analytic n = 603	Wellcome Trus, NIHR Collaboration for Leadership in Applied Research and Care East of England, Medical Research Council, British Heart Foundation, Cancer Research UK, Economic and Social Research Council, Royal Society	14.5 (0.3)y	0.6	NR	SES: Low: 11.1% Medium: 24.9% High: 64.0%	Fish intake (svg/d)	4d diet diary (2 weekdays, 2 weekend days); average daily fish intake converted to servings/d using serving size of 140g; validation NR	Baseline fish intake (servings/d at 15y), mean (SD): Full sample: 0.12 (0.20) Males: 0.14 (0.23) Females: 0.10 (0.18) Male, female group difference: p<0.05 Follow-up fish intake (g/d at 17y), median (IQR): Full sample: 0.00 (0.00, 24.29) Males: 0.00 (0.00, 28.43) Females: 0.00 (0.00, 21.67) Male, female group difference: p=0.04	NR	NR	17y	depression	social emotional	Moods and Feelings Questionnaire (MFQ)	Self-report measure of depressive symptoms (low mood, loss of appetite, anhedonia, irritability, restlessness) in past 2 weeks; higher score = more depressive symptoms, score of ≥20 indicates mood disorder, score of ≥29 indicates major depressive episodes	Fish (servings/d) at 15y and depressive symptoms at 17y, β (95% CI): Full sample (n=603): 2.34 (-1.15, 5.83) Males (n=241): -0.09 (-4.44, 4.27) Females (n=362): 4.20 (-1.32, 9.72)	Child sex, SES, Smoking	Child age, Race/ethnicity, Infant feeding mode, Non-fish dietary exposure to n-3 PUFAs, Parental education, Family history of neurocognitive disorder	Alcohol consumption, physical activity, sleep, friendship quality, self-esteem, family functioning, medication use, %body fat, total energy intake	Wide CIs are indicative of suboptimal statistical power	Self-reported fish servings/day at age 15y was not significantly associated with depressive symptoms (MFQ) at age 17y.
